# Supplementary material for: MicroRNA expression profiling of porcine mammary epithelial cells after challenge with Escherichia coli in vitro
Source: BMC Genomics. 2017 Aug 24;18:660. doi: 10.1186/s12864-017-4070-2 (PMC5571640; doi:10.1186/s12864-017-4070-2)
Supplement: Supplementary file 1 — Significantly DE miRNA probesets from microarray analysis in PMECs at 3 hpc and 24 hpc with E. coli compared with unchallenged controls. (XLS 78 kb) [file 12864_2017_4070_MOESM1_ESM.xls]

## Sheet: Tabelle1
Additional file 1.
Significantly DE miRNA probesets from microarray analysis in PMECs at 3 hpc and 24 hpc with E. coli compared with unchallenged controls.
Up-regulated miRNAs at 3 hpc with E. coli									Up-regulated miRNAs at 24 hpc with E. coli
Probe Set ID	Sequence (5' -> 3')	p-Value	FC1	SSC2	position3	ssc_miR in mirdatabase4			Probe Set ID	Sequence (5' -> 3')	p-Value	FC1	SSC2	position3	ssc_miR in mirdatabase4
ssc_miR_181b_st	AACAUUCAUUGCUGUCGGUGGGUU	0.0361	3.08	10	26426903	MIMAT0002126			gga_miR_19a_st	UGUGCAAAUCUAUGCAAAACUGA	0.0371	2.36	11	66610391	MIMAT0002128
cfa_miR_29b_st	UAGCACCAUUUGAAAUCAGUGUU	0.0488	8.53	18	19034872	MIMAT0002137			ppa_miR_20_st	UAAAGUGCUUAUAGUGCAGGUA	0.0292	1.52	11	66610520	MIMAT0002129
mne_miR_32_st	UAUUGCACAUUACUAAGUUGC	0.0201	1.64	1	280645181	MIMAT0002149			api_miR_7_st	UGGAAGACUAGUGAUUUUGUUGUU	0.0453	4.73	10	35113363	MIMAT0002141
ggo_miR_21_st	UAGCUUAUCAGACUGAUGUUGA	0.00391	1.62	12	37340402	MIMAT0002165			cfa_let_7f_st	UGAGGUAGUAGAUUGUAUAGUU	0.0309	1.57	X	51801782	MIMAT0002152
mdo_miR_21_st	UAGCUUAUCAGACUGAUGUUGA	0.0199	2.39	12	37340402	MIMAT0002165			eca_let_7f_st	UGAGGUAGUAGAUUGUAUAGUU	0.0317	1.62	X	51801782	MIMAT0002152
rno_miR_21_st	UAGCUUAUCAGACUGAUGUUGA	0.0286	1.63	12	37340402	MIMAT0002165			mdo_let_7f_st	UGAGGUAGUAGAUUGUAUAGUU	0.0318	1.63	X	51801782	MIMAT0002152
tgu_miR_21_st	UAGCUUAUCAGACUGAUGUUGA	0.0476	1.59	12	37340402	MIMAT0002165			mmu_let_7f_st	UGAGGUAGUAGAUUGUAUAGUU	0.0295	1.56	X	51801782	MIMAT0002152
dre_miR_29a_st	UAGCACCAUUUGAAAUCGGUUA	0.013	4.35	9	148553050	MIMAT0002166			oan_let_7f_st	UGAGGUAGUAGAUUGUAUAGUU	0.0303	1.57	X	51801782	MIMAT0002152
eca_miR_29c_st	UAGCACCAUUUGAAAUCGGUUA	0.0384	3.11	9	148553050	MIMAT0002166			ppy_let_7f_st	UGAGGUAGUAGAUUGUAUAGUU	0.0335	1.93	X	51801782	MIMAT0002152
hsa_miR_29c_st	UAGCACCAUUUGAAAUCGGUUA	0.0492	2.46	9	148553050	MIMAT0002166			eca_miR_128_st	UCACAGUGAACCGGUCUCUUU	0.0321	1.68	13	22859239	MIMAT0002157
ppy_miR_29c_st	UAGCACCAUUUGAAAUCGGUUA	0.0171	3.73	9	148553050	MIMAT0002166			mml_miR_128b_st	UCACAGUGAACCGGUCUCUUU	0.0357	2.21	13	22859239	MIMAT0002157
tni_miR_29a_st	UAGCACCAUUUGAAAUCGGUUA	0.02	4.03	9	148553050	MIMAT0002166			ssc_miR_128_st	UCACAGUGAACCGGUCUCUUU	0.0331	1.91	13	22859239	MIMAT0002157
eca_miR_132_st	UAACAGUCUACAGCCAUGGUCG	0.0316	4.05	12	50015732	MIMAT0025361			tgu_miR_128_st	UCACAGUGAACCGGUCUCUUU	0.0339	2.02	13	22859239	MIMAT0002157
hsa_miR_132_st	UAACAGUCUACAGCCAUGGUCG	0.018	4.05	12	50015732	MIMAT0025361			ggo_miR_21_st	UAGCUUAUCAGACUGAUGUUGA	0.0297	1.56	12	37340402	MIMAT0002165
mdo_miR_132_st	UAACAGUCUACAGCCAUGGUCG	0.0309	3.67	12	50015732	MIMAT0025361			mdo_miR_21_st	UAGCUUAUCAGACUGAUGUUGA	0.037	2.33	12	37340402	MIMAT0002165
mml_miR_132_st	UAACAGUCUACAGCCAUGGUCG	0.0125	4.49	12	50015732	MIMAT0025361			bta_miR_29c_st	UAGCACCAUUUGAAAUCGGUUA	0.0445	4.48	9	148553050	MIMAT0002166
mmu_miR_132_st	UAACAGUCUACAGCCAUGGUCG	0.000406	7.58	12	50015732	MIMAT0025361			dre_miR_29a_st	UAGCACCAUUUGAAAUCGGUUA	0.0482	6.5	9	148553050	MIMAT0002166
ppy_miR_132_st	UAACAGUCUACAGCCAUGGUCG	0.0105	4.61	12	50015732	MIMAT0025361			eca_miR_29c_st	UAGCACCAUUUGAAAUCGGUUA	0.0454	4.84	9	148553050	MIMAT0002166
rno_miR_132_st	UAACAGUCUACAGCCAUGGUCG	0.000168	5.24	12	50015732	MIMAT0025361			fru_miR_29a_st	UAGCACCAUUUGAAAUCGGUUA	0.0433	4.21	9	148553050	MIMAT0002166
tni_miR_132_st	UAACAGUCUACAGCCAUGGUCG	0.0184	4.2	12	50015732	MIMAT0025361			hsa_miR_29c_st	UAGCACCAUUUGAAAUCGGUUA	0.0428	4.05	9	148553050	MIMAT0002166
xtr_miR_132_st	UAACAGUCUACAGCCAUGGUCG	0.00636	4.09	12	50015732	MIMAT0025361			mmu_miR_29c_st	UAGCACCAUUUGAAAUCGGUUA	0.0416	3.8	9	148553050	MIMAT0002166
ppa_miR_24_star_st	GUGCCUACUGAGCUGAUAUCAGU	0.0124	3.38	10	31340378	MIMAT0026468			ppy_miR_29c_st	UAGCACCAUUUGAAAUCGGUUA	0.0396	3.09	9	148553050	MIMAT0002166
bfl_miR_96_st	UUUGGCACUAGCACAUUUUUGCU	0.0132	4.02	18	20030898	MIMAT0037085			rno_miR_29c_st	UAGCACCAUUUGAAAUCGGUUA	0.0438	4.27	9	148553050	MIMAT0002166
bta_miR_96_st	UUUGGCACUAGCACAUUUUUGCU	0.0332	3.34	18	20030898	MIMAT0037085			ssc_miR_29c_st	UAGCACCAUUUGAAAUCGGUUA	0.0472	5.9	9	148553050	MIMAT0002166
eca_miR_96_st	UUUGGCACUAGCACAUUUUUGCU	0.0392	2.32	18	20030898	MIMAT0037085			tni_miR_29a_st	UAGCACCAUUUGAAAUCGGUUA	0.0411	3.57	9	148553050	MIMAT0002166
fru_miR_96_st	UUUGGCACUAGCACAUUUUUGCU	0.00152	2.43	18	20030898	MIMAT0037085			oan_miR_15a_st	UAGCAGCACAUAAUGGUUUGU	0.0383	2.75	NW_003613303.1	70425	MIMAT0007753
hsa_miR_96_st	UUUGGCACUAGCACAUUUUUGCU	0.00789	5.96	18	20030898	MIMAT0037085			ppy_miR_30b_st	UGUAAACAUCCUACACUCAGCU	0.0343	2.06	4	6717653	MIMAT0007756
mmu_miR_96_st	UUUGGCACUAGCACAUUUUUGCU	0.00803	5.52	18	20030898	MIMAT0037085			hsa_let_7g_st	UGAGGUAGUAGUUUGUACAGUU	0.032	1.68	13	37599007	MIMAT0013867
ppy_miR_96_st	UUUGGCACUAGCACAUUUUUGCU	0.0349	3.57	18	20030898	MIMAT0037085			ptr_let_7g_st	UGAGGUAGUAGUUUGUACAGUU	0.029	1.51	13	37599007	MIMAT0013867
rno_miR_96_st	UUUGGCACUAGCACAUUUUUGCU	0.0115	4.33	18	20030898	MIMAT0037085			ppa_miR_10b_st	UACCCUGUAGAACCGAAUUUGU	0.0317	1.62	15	91419030	MIMAT0013885
tni_miR_96_st	UUUGGCACUAGCACAUUUUUGCU	0.0109	4.44	18	20030898	MIMAT0037085			pma_miR_27b_st	UUCACAGUGGCUAAGUUCUGC	0.036	2.22	10	31340888	MIMAT0013890
xtr_miR_96_st	UUUGGCACUAGCACAUUUUUGCU	0.00272	5.01	18	20030898	MIMAT0037085			eca_miR_148b_3p_st	UCAGUGCAUCACAGAACUUUGU	0.0444	4.39	5	20388239	MIMAT0013901
fru_miR_181b_st	AACAUUCAUUGCUGUCGGUGGG	0.0474	4.54	1	299324026				hsa_miR_148b_st	UCAGUGCAUCACAGAACUUUGU	0.0452	4.7	5	20388239	MIMAT0013901
mdo_miR_181b_st	AACAUUCAUUGCUGUCGGUGGG	0.0149	3.22	1	299324026				mml_miR_148b_st	UCAGUGCAUCACAGAACUUUGU	0.0362	2.27	5	20388239	MIMAT0013901
tni_miR_181b_st	AACAUUCAUUGCUGUCGGUGGG	0.0488	3.24	1	299324026				ptr_miR_148b_st	UCAGUGCAUCACAGAACUUUGU	0.0362	2.25	5	20388239	MIMAT0013901
mdo_miR_24_st	UGGCUCAGUUCAGCAG	0.0111	3.94	1	86948032				xtr_miR_148b_st	UCAGUGCAUCACAGAACUUUGU	0.0447	4.52	5	20388239	MIMAT0013901
hsa_miR_181d_st	AACAUUCAUUGUUGUCGGUGGGU	0.0397	1.87	2	65553536				cfa_miR_92b_st	UAUUGCACUCGUCCCGGCCUCC	0.0336	2.01	4	103407110	MIMAT0013909
rno_miR_181d_st	AACAUUCAUUGUUGUCGGUGGGU	0.0356	3.59	2	65553536				rno_miR_92b_st	UAUUGCACUCGUCCCGGCCUCC	0.0335	1.96	4	103407110	MIMAT0013909
hsa_miR_378_star_st	CUCCUGACUCCAGGUCCUGUGU	0.0057	2.52	2	157640363				ggo_miR_19b_st	UGUGCAAAUCCAUGCAAAACUGA	0.0322	1.76	X	126199657	MIMAT0013950
bta_miR_27a_3p_st	UUCACAGUGGCUAAGUUCCG	0.0132	1.6	2	65582068				rno_miR_22_star_st	AGUUCUUCAGUGGCAAGCUUUA	0.0406	3.31			MIMAT0015709
hsa_miR_30b_star_st	CUGGGAGGUGGAUGUUUACUUC	0.00493	2.81	4	6717691				ssc_miR_363_st	AAUUGCACGGUAUCCAUCUGUAA	0.0321	1.68	X	126199353	MIMAT0015711
hsa_let_7i_star_st	CUGCGCAAGCUACUGCCUUGCU	0.0106	2.65	5	30021285				eca_miR_126_3p_st	UCGUACCGUGAGUAAUAAUGCG	0.0391	2.82	1	313734714	MIMAT0018378
cin_miR_141_st	UAACACUGUCUGGUAAAGAUGC	0.0106	3.79	5	66193719				mmu_miR_126_3p_st	UCGUACCGUGAGUAAUAAUGCG	0.0457	5.08	1	313734714	MIMAT0018378
csa_miR_141_st	UAACACUGUCUGGUAAAGAUGC	0.00702	2.33	5	66193719				oan_miR_126_st	UCGUACCGUGAGUAAUAAUGCG	0.0399	3.13	1	313734714	MIMAT0018378
eca_miR_141_st	UAACACUGUCUGGUAAAGAUGG	0.0223	2.54	5	66193719				ssc_miR_18b_st	UAAGGUGCAUCUAGUGCAGUUAG	0.0294	1.56	X	126200069	MIMAT0020585
hsa_miR_141_st	UAACACUGUCUGGUAAAGAUGG	0.0356	1.62	5	66193719				ssc_miR_429_st	UAAUACUGUCUGGUAAUGCCGU	0.0373	2.4	6	58044184	MIMAT0020591
mmu_miR_141_st	UAACACUGUCUGGUAAAGAUGG	0.0144	2.68	5	66193719				hsa_miR_132_st	UAACAGUCUACAGCCAUGGUCG	0.0434	4.23	12	50015732	MIMAT0025361
mmu_miR_125a_3p_st	ACAGGUGAGGUUCUUGGGAGCC	0.0197	2.24	6	51858900				mdo_miR_132_st	UAACAGUCUACAGCCAUGGUCG	0.043	4.05	12	50015732	MIMAT0025361
cin_miR_200_st	UAAUACUGCCUGGUAAUGGUGA	0.0178	3.12	6	58064346				mml_miR_132_st	UAACAGUCUACAGCCAUGGUCG	0.0441	4.35	12	50015732	MIMAT0025361
mdo_miR_429_st	UAAUACUGUCUGGUAAUGCC	0.0101	2.81	6	58044186				ppy_miR_132_st	UAACAGUCUACAGCCAUGGUCG	0.0434	4.25	12	50015732	MIMAT0025361
ggo_miR_101_st	UACAGUACUGUGAUAACUGAAG	0.00813	4.61	6	135736164				rno_miR_132_st	UAACAGUCUACAGCCAUGGUCG	0.0453	4.76	12	50015732	MIMAT0025361
lla_miR_101_st	UACAGUACUGUGAUAACUGAAG	0.002	3.1	6	135736164				tni_miR_132_st	UAACAGUCUACAGCCAUGGUCG	0.0406	3.33	12	50015732	MIMAT0025361
mml_miR_101_st	UACAGUACUGUGAUAACUGAAG	0.0424	2.49	6	135736164				xtr_miR_132_st	UAACAGUCUACAGCCAUGGUCG	0.0469	5.8	12	50015732	MIMAT0025361
sla_miR_101_st	UACAGUACUGUGAUAACUGAAG	0.0139	3.36	6	135736164				ppa_miR_24_star_st	GUGCCUACUGAGCUGAUAUCAGU	0.0458	5.11	10	31340378	MIMAT0026468
bta_miR_345_3p_st	CCUGAACUAGGGGUCUGGAG	0.0167	2.11	7	128658349				bfl_miR_96_st	UUUGGCACUAGCACAUUUUUGCU	0.0424	4.01	18	20030898	MIMAT0037085
rno_miR_34c_star_st	AAUCACUAACCACACAGCCAGG	0.0152	2.64	9	44166886				bta_miR_96_st	UUUGGCACUAGCACAUUUUUGCU	0.0455	5.02	18	20030898	MIMAT0037085
hsa_miR_378e_st	ACUGGACUUGGAGUCAGGA	0.0164	2.4	9	144892338				eca_miR_96_st	UUUGGCACUAGCACAUUUUUGCU	0.0376	2.61	18	20030898	MIMAT0037085
hsa_miR_29b_2_star_st	CUGGUUUCACAUGGUGGCUUAG	0.045	2.58	9	148552448				fru_miR_96_st	UUUGGCACUAGCACAUUUUUGCU	0.0369	2.3	18	20030898	MIMAT0037085
rno_miR_29b_2_star_st	CUGGUUUCACAUGGUGGCUUAG	0.0109	4.2	9	148552448				hsa_miR_96_st	UUUGGCACUAGCACAUUUUUGCU	0.0481	6.33	18	20030898	MIMAT0037085
gga_miR_29a_st	UAGCACCAUUUGAAAUCGGUU	0.0196	3.61	9	148553050				mmu_miR_96_st	UUUGGCACUAGCACAUUUUUGCU	0.0448	4.61	18	20030898	MIMAT0037085
tgu_miR_29a_st	UAGCACCAUUUGAAAUCGGUU	0.00852	3.59	9	148553050				ppy_miR_96_st	UUUGGCACUAGCACAUUUUUGCU	0.0416	3.72	18	20030898	MIMAT0037085
xtr_miR_29a_st	UAGCACCAUUUGAAAUCGGUU	0.0139	3.24	9	148553050				rno_miR_96_st	UUUGGCACUAGCACAUUUUUGCU	0.045	4.62	18	20030898	MIMAT0037085
oan_miR_27b_star_st	AGAGCUUAGCUGAUUGGUGAAC	0.022	5.55	10	31340929				tni_miR_96_st	UUUGGCACUAGCACAUUUUUGCU	0.0473	5.91	18	20030898	MIMAT0037085
oan_miR_20a_st	UAAAGUGCUUAUAGUGCAGG	0.0356	4.24	11	66610520				xtr_miR_96_st	UUUGGCACUAGCACAUUUUUGCU	0.0467	5.79	18	20030898	MIMAT0037085
cfa_miR_132_st	UAACAGUCUACAGCCAUGGUCGC	0.0109	4.83	12	50015731				dre_miR_30c_st	UGUAAACAUCCUACACUCUCAG	0.048	6.31	1	57721737
hsa_let_7g_star_st	CUGUACAGGCCACUGCCUUGC	0.0486	2.56	13	37599064				mdo_miR_181b_st	AACAUUCAUUGCUGUCGGUGGG	0.0373	2.42	1	299324026
pma_miR_29c_st	UAGCACCAUUUGAAAUCAGUGU	0.0174	6.76	18	19034872				mdo_miR_24_st	UGGCUCAGUUCAGCAG	0.0417	3.82	1	86948032
sko_miR_29b_st	UAGCACCAUUUGAAAUCAGUGU	0.0031	7.28	18	19034872				bta_miR_27a_3p_st	UUCACAGUGGCUAAGUUCCG	0.0356	2.19	2	65582068
sla_miR_96_st	UUUGGCACUAGCACAUUUUUGC	0.0416	2	18	20030898				cfa_miR_181c_st	AACAUUCAACCUGUCGGUGAGUU	0.0327	1.77	2	65553714
mmu_miR_18b_st	UAAGGUGCAUCUAGUGCUGUUAG	0.0425	2.14	X	126200069				cfa_miR_27a_st	UUCACAGUGGCUAAGUUCCG	0.0327	1.78	2	65582068
bhv1_miR_B6_st	AAGUGCCCGACGCGGGGAACGUG	0.0338	2.75						hsa_miR_181d_st	AACAUUCAUUGUUGUCGGUGGGU	0.0348	2.09	2	65553536
hsa_miR_4706_st	AGCGGGGAGGAAGUGGGCGCUGCUU	0.00659	6.56						hsa_miR_378_star_st	CUCCUGACUCCAGGUCCUGUGU	0.0336	2.02	2	157640363
pma_miR_20b_st	CAAAGUGCUGAUAGUGCAGGUAG	0.0363	3.74						mml_miR_181d_st	AACAUUCAUUGUUGUCGGUGGGU	0.0422	3.98	2	65553536
pma_miR_140_st	CAGUGGUUUUACCCUAUGGUAG	0.0213	6.24	NW_003537617.1	107293				ppy_miR_181d_st	AACAUUCAUUGUUGUCGGUGGGU	0.0462	5.6	2	65553536
tni_miR_140_st	CAGUGGUUUUACCCUAUGGUAG	0.0408	7.43	NW_003537617.1	107293				rno_miR_181d_st	AACAUUCAUUGUUGUCGGUGGGU	0.0433	4.22	2	65553536
dre_miR_15b_st	UAGCAGCACAUCAUGGUUUGUA	0.0461	1.87						bma_miR_92_st	UAUUGCACUCGUCCCGGCCU	0.0455	5.07	4	103407112
dme_miR_311_3p_st	UAUUGCACAUUCACCGGCCUGA	0.0484	3.67						hsa_miR_30b_star_st	CUGGGAGGUGGAUGUUUACUUC	0.0336	1.98	4	6717691
pma_miR_30f_st	UGUAAACACCCUACACUCUCAGC	0.000868	3.48	NW_003540052.2	226526				cin_miR_141_st	UAACACUGUCUGGUAAAGAUGC	0.0401	3.22	5	66193719
age_miR_30b_st	UGUAAACAUCCUACACUCAGC	0.0195	6.49	NW_003540667.2	156311				csa_miR_141_st	UAACACUGUCUGGUAAAGAUGC	0.035	2.14	5	66193719
sko_miR_210_st	UUGUGCGUGCGACAGCGACUUC	0.0441	5.6						mml_let_7i_st	UGAGGUAGUAGUUUGUGCUGUU	0.0295	1.56	5	30021229
									mmu_miR_141_st	UAACACUGUCUGGUAAAGAUGG	0.0354	2.18	5	66193719
									cin_miR_200_st	UAAUACUGCCUGGUAAUGGUGA	0.043	4.17	6	58064346
									eca_miR_30e_st	UGUAAACAUCCUUGACUGGAAG	0.0455	5.05	6	157476705
									ggo_miR_101_st	UACAGUACUGUGAUAACUGAAG	0.0476	6	6	135736164
									lla_miR_101_st	UACAGUACUGUGAUAACUGAAG	0.0402	3.29	6	135736164
Down-regulated miRNAs at 3 hpc with E. coli									mdo_miR_429_st	UAAUACUGUCUGGUAAUGCC	0.0375	2.5	6	58044186
Probe Set ID	Sequence (5' -> 3')	p-Value	FC1	SSC2	position3	ssc_miR in mirdatabase4			mml_miR_101_st	UACAGUACUGUGAUAACUGAAG	0.0392	2.83	6	135736164
eca_miR_885_3p_st	AGGCAGCGGGGUGUAGUGGAUA	0.00254	-2.13	NW_003613098.1	42304				oan_miR_101_st	UACAGUACUGUGAUAACUGAAG	0.0385	2.8	6	135736164
hsa_miR_3613_3p_st	ACAAAAAAAAAAGCCCAACCCUUC	0.0435	-2.29	NW_003613303.1	118414				ppa_miR_101_st	UACAGUACUGUGAUAACUGAAG	0.0387	2.81	6	135736164
ptr_miR_320d_st	AAAAGCUGGGUUGAGAGG	0.0177	-1.55	14	6954954				ppy_miR_30e_st	UGUAAACAUCCUUGACUGGAAG	0.0484	6.75	6	157476705
hsa_miR_4445_star_st	CACGGCAAAAGAAACAAUCCA	0.0107	-8.44	15	10176389				rno_miR_30e_st	UGUAAACAUCCUUGACUGGAAG	0.0484	6.97	6	157476705
rlcv_miR_rL1_16_5p_st	AAGCAGGCAUGUCUUCAUUCC	0.0418	-1.71	9	14698037				sla_miR_101_st	UACAGUACUGUGAUAACUGAAG	0.0461	5.24	6	135736164
ppy_miR_606_st	AAACUACUAAAAAUCAAAGAU	0.0287	-5.69	7	17630153				xtr_miR_101a_st	UACAGUACUGUGAUAACUGAAG	0.0397	3.12	6	135736164
ptr_miR_606_st	AAACUACUAAAAAUCAAAGAU	0.0443	-4.21	7	17630153				gga_miR_29a_st	UAGCACCAUUUGAAAUCGGUU	0.0462	5.3	9	148553050
oan_miR_1386_st	CUCCUGGCUGGCUCGCCA	0.0364	-2.04	3	18088260				hsa_miR_29b_2_star_st	CUGGUUUCACAUGGUGGCUUAG	0.0381	2.73	9	148552448
hsa_miR_4317_st	ACAUUGCCAGGGAGUUU	0.0442	-1.87	6	30130267				hsa_miR_378e_st	ACUGGACUUGGAGUCAGGA	0.034	2.02	9	144892338
ptr_miR_890_st	UACUUGGAAAGGCAUCAGUUG	0.000526	-1.72	1	33418407				oan_miR_125_star_st	ACGGGUUAGGUUCUUGGGAGC	0.041	3.41	9	54334919
mml_miR_648_st	AAGUGUGCAGGGCACUGAU	0.00554	-1.62	12	43143403				oan_miR_29a_st	UAGCACCAUUUGAAAUCGGUU	0.049	7.11	9	148553050
mdo_miR_451_st	AAACCGUUACCAUUACUGUGUU	0.00134	-2.07	12	47177127				rno_miR_29b_2_star_st	CUGGUUUCACAUGGUGGCUUAG	0.0419	3.82	9	148552448
cfa_miR_371_st	ACUCAAAAAAUGGCGGCACUUU	0.00597	-6.4	6	52738903				tgu_miR_29a_st	UAGCACCAUUUGAAAUCGGUU	0.0483	6.73	9	148553050
mmu_miR_5100_st	UCGAAUCCCAGCGGUGCCUCU	0.0461	-2.32	12	55878352				xtr_miR_29a_st	UAGCACCAUUUGAAAUCGGUU	0.0483	6.71	9	148553050
osa_miR2923_st	AGACAAAAAUAUAAAUAACAAA	0.0316	-4.93	X	61287294				dre_miR_27b_st	UUCACAGUGGCUAAGUUCUGCA	0.0353	2.17	10	31340887
oan_miR_1422f_star_st	AAAAAAUGGUCAUGACUGAU	0.0025	-4.53	1	62494580				dre_miR_18b_st	UAAGGUGCAUUUAGUGCAGAUA	0.0342	2.05	11	66610208
api_miR_3046_st	UUAUAGAUAAUACAAGCAUAU	0.044	-1.58	4	69800288				gga_miR_20a_st	UAAAGUGCUUAUAGUGCAGGUAG	0.0335	1.95	11	66610520
hsa_miR_1911_star_st	CACCAGGCAUUGUGGUCUCC	0.0123	-1.53	2	78271882				mmu_miR_106a_st	CAAAGUGCUAACAGUGCAGGUAG	0.0293	1.55	11	66610069
ptr_miR_216b_st	AAAUCUCUGCAGGCAAAUGUGA	0.0157	-1.85	3	90047326				oan_miR_20a_st	UAAAGUGCUUAUAGUGCAGG	0.0475	5.94	11	66610520
mmu_miR_764_3p_st	AGGAGGCCAUAGUGGCAACUGU	0.00167	-1.52	X	108618550				cfa_miR_132_st	UAACAGUCUACAGCCAUGGUCGC	0.0462	5.28	12	50015731
hsa_miR_4443_st	UUGGAGGCGUGGGUUUU	0.0407	-1.78	7	129713350				mmu_miR_10a_st	UACCCUGUAGAUCCGAAUUUGUG	0.0365	2.29	12	24791316
dre_miR_737_st	AAUCAAAACCUAAAGAAAAUA	0.0268	-6.18	1	210517287				mmu_miR_324_3p_st	CCACUGCCCCAGGUGCUGCU	0.0322	1.69	12	54860508
cin_miR_4105_5p_st	ACAAAAAACGUGGGUCAC	0.000268	-13.54	1	248808598				ppa_miR_128_st	UCACAGUGAACCGGUCUCUUUU	0.0347	2.08	15	18661625
aly_miR3437_st	AAAAAACAAGGAUCCACGGAU	7.98e-05	-9.03						tni_miR_128_st	UCACAGUGAACCGGUCUCUUUU	0.0368	2.3	15	18661625
aly_miR394b_star_st	AGGUGGACAUAUUGCCAACA	0.0267	-1.71						pma_miR_29c_st	UAGCACCAUUUGAAAUCAGUGU	0.0481	6.34	18	19034872
aly_miR4248a_st	ACAUUUUAUUUUUGGCAAUCA	0.00531	-1.98						ptr_miR_96_st	UUUGGCACUAGCACAUUUUUGC	0.0369	2.32	18	20030898
aly_miR472_star_st	AUGGUCGAAGUAGGCAAAAUC	0.00801	-3.69						sko_miR_29b_st	UAGCACCAUUUGAAAUCAGUGU	0.0464	5.65	18	19034872
api_miR_3042_st	GAGGGCAGAUUAUUUCUGAUAC	0.0118	-1.94						dre_miR_140_st	CAGUGGUUUUACCCUAUGGUAG	0.0475	5.99	NW_003537617.1	107293
ath_miR844_star_st	UUAUAAGCCAUCUUACUAGUU	0.0124	-2.72						pma_miR_140_st	CAGUGGUUUUACCCUAUGGUAG	0.0493	7.72	NW_003537617.1	107293
bfl_miR_4903_st	UACCCCGGUAGGCAUAGGUUG	0.0344	-2.49						cfa_miR_26b_st	UUCAAGUAAUUCAGGAUAGGUU	0.0427	4.02	NW_003537647.2	56020
bmo_miR_3277_st	UGGGCAUGUUUCUGAAAUUCGAU	0.0143	-2.52						pma_miR_30f_st	UGUAAACACCCUACACUCUCAGC	0.0459	5.15	NW_003540052.2	226526
bmo_miR_3297_star_st	UAACUUAUGCAAUAUUUCUGACUCA	0.0401	-2.16						age_miR_30b_st	UGUAAACAUCCUACACUCAGC	0.0482	6.39	NW_003540667.2	156311
bta_miR_2287_st	CUGGGACUGGUGGCAGCACUU	0.0287	-2.18						gga_miR_30d_st	UGUAAACAUCCCCGACUGGAAG	0.0311	1.61	NW_003540667.2	160438
bta_miR_2462_st	AAAGGAUUGGCUGAAUUGUAG	0.0124	-1.93						pma_miR_30b_st	UGUAAACAUCCCUGACUGGAAGCU	0.0379	2.7	NW_003540667.2	160436
cel_miR_259_star_st	CCACCGAUUUGGCAUGGGAUUGAC	0.00691	-2.55						ptr_miR_155_st	UUAAUGCUAAUCGUGAUAGGGGU	0.0311	1.59	NW_003613383.1	133231
cel_miR_50_star_st	CCCGCAUAUUAGACGUAUCGAC	0.00428	-1.56						bta_miR_660_st	UACCCAUUGCAUAUCGGAGCUG	0.0395	3.03	X	48640827
cin_miR_4031_5p_st	CCCAAAGUGUCGGCGCAUAU	0.00507	-1.9						cfa_miR_421_st	AUCAACAGACAUUAAUUGGGCG	0.0437	4.27	X	67425043
cin_miR_4051_5p_st	UUCAACCAUCACGGCACUAU	0.00321	-1.85						cfa_miR_660_st	UACCCAUUGCAUAUCGGAGUUG	0.0325	1.76	X	48640827
crm_miR_2231_star_st	AACGGCAAAAACUACAGGUAGC	0.0464	-2.46						dre_miR_363_st	AAUUGCACGGUAUCCAUCUGUA	0.0373	2.39	X	126199354
crm_miR_35f_st	UCACCGGGUGGGCAUUGGUUCU	0.0446	-1.98						eca_miR_505_st	CGUCAACACUUGCUGGUUUCCU	0.00249	8.07	X	130835653
csa_let_7c_st	UGAGGUAGUAGGUUAUGCAGUU	0.0137	-1.56						hsa_miR_20b_st	CAAAGUGCUCAUAGUGCAGGUAG	0.0415	3.62	X	126199822
csi_miR3949_st	UGAUGUUGAGGCAAAAAUGUAG	0.0118	-2.17						hsa_miR_363_st	AAUUGCACGGUAUCCAUCUGUA	0.0332	1.91	X	126199354
dme_miR_4951_3p_st	CCAUCAAAAAACCUCACCCACCA	0.0148	-8.26						hsa_miR_505_st	CGUCAACACUUGCUGGUUUCCU	0.0463	5.63	X	130835653
dme_miR_8_5p_st	CAUCUUACCGGGCAGCAUUAGA	0.00201	-2.57						mml_miR_363_st	AAUUGCACGGUAUCCAUCUGUA	0.0331	1.82	X	126199354
dps_miR_2518_st	UCGAGCAGCGGGUCGAUCCGAGC	0.0121	-2.03						mml_miR_505_st	CGUCAACACUUGCUGGUUUCCU	0.0444	4.35	X	130835653
dsi_miR_1003_st	UCUCACAUUUACAUAUUCACAG	0.0208	-1.55						mml_miR_660_st	UACCCAUUGCAUAUCGGAGUUG	0.0405	3.31	X	48640827
fru_miR_202_st	AGAGGCAUAGGGCAUGGGAAAA	0.0303	-2.4						mmu_miR_18b_st	UAAGGUGCAUCUAGUGCUGUUAG	0.0362	2.26	X	126200069
gga_miR_2126_st	AGCGGCGCGGUAGGAGCA	0.0479	-2.59						mmu_miR_1934_star_st	AGGAUGACGGUGGGGCUGGUGA	0.0345	2.07	X	2742673
hsa_miR_3152_3p_st	UGUGUUAGAAUAGGGGCAAUAA	0.00157	-2.16						oan_miR_363_st	AAUUGCACGGUAUCCAUCUGU	0.0373	2.45	X	126199355
hsa_miR_4720_5p_st	CCUGGCAUAUUUGGUAUAACUU	0.0109	-3.38						ppy_miR_20b_st	CAAAGUGCUCAUAGUGCAGGUAG	0.0376	2.57	X	126199822
hsa_miR_4749_5p_st	UGCGGGGACAGGCCAGGGCAUC	0.0432	-4.03						ppy_miR_505_st	CGUCAACACUUGCUGGUUUCCU	0.0464	5.76	X	130835653
hsa_miR_4797_5p_st	GACAGAGUGCCACUUACUGAA	0.0367	-1.61						rno_miR_20b_5p_st	CAAAGUGCUCAUAGUGCAGGUAG	0.032	1.64	X	126199822
hsa_miR_548aa_st	AAAAACCACAAUUACUUUUGCACCA	0.00536	-1.67						rno_miR_532_5p_st	CAUGCCUUGAGUGUAGGACUGU	0.0492	7.32	X	48632040
hsa_miR_548u_st	CAAAGACUGCAAUUACUUUUGCG	0.0122	-2.85						tgu_miR_20b_st	CAAAGUGCUCAUAGUGCAGGUAG	0.0302	1.57	X	126199822
mml_miR_570_st	CAAAAGUAGCAAUUACCUUUGC	0.0162	-1.59						bfl_miR_200a_st	AAAUACUGCCUGGUAAUGAUGC	0.0328	1.8
mmu_miR_5128_st	CAAUUGGGGCUGGCGAGAUGGCU	0.00353	-2.79						bfl_miR_92c_st	UAUUGCACUUGUCCCGGCUUGC	0.0367	2.3
nve_miR_2048_st	ACACCUGAAACAAAACGCAA	0.0322	-1.9						bhv1_miR_B6_st	AAGUGCCCGACGCGGGGAACGUG	0.0378	2.69
pma_miR_183_star_st	GUGAAUUACUAGAGGCCAUAAA	0.00743	-2.02						dan_miR_289_st	UAAAUAUUUAAGUGGAGCCUGCGACU	0.0422	3.92
pma_miR_4620_st	UAGGGGCAGCGGUGGCACCGACG	0.00298	-2.99						dan_miR_92b_st	AAUUGCACUAGUCCCGGCCUGC	0.0477	6.11
ppc_miR_2262_st	UACCCGAUGUCCAGUGGUACCUU	0.013	-1.52						dmo_miR_92b_st	AAUUGCACUAGUCCCGGCCUGC	0.04	3.19
sbi_miR821e_st	AAGUCAUCAAAAUAAAAGUUG	0.00621	-9.03						dre_miR_15b_st	UAGCAGCACAUCAUGGUUUGUA	0.0377	2.62
sko_miR_2012_st	UAGUACUGGCAUAUGGACAUUG	0.0358	-1.83						dwi_miR_92b_st	AAUUGCACUAGUCCCGGCCUGC	0.0349	2.1
tni_miR_202_st	AGAGGCAUAGGGCAUGGGAAAA	0.035	-1.87						fru_miR_125a_st	UCCCUGAGACCCUUAACCUGUG	0.0422	3.98
									gga_miR_205b_st	CCCUUCAUUCCACCGGAAUCUG	0.0394	2.84
									hsa_miR_4721_st	UGAGGGCUCCAGGUGACGGUGG	0.0374	2.5
									mml_miR_422a_st	ACUGGACUCAGGGUCAGAAGGC	0.0473	5.92
									mmu_miR_484_st	UCAGGCUCAGUCCCCUCCCGAU	0.0407	3.4
FC1 = fold change									pma_miR_20b_st	CAAAGUGCUGAUAGUGCAGGUAG	0.0454	5.02
SSC2 = pig choromosome									ppy_miR_422a_st	ACUGGACUGAGGGUCAGAAGGC	0.0454	5.01
position3 = position in pig genome									tgu_miR_205_st	CCCUUCAUUCCACCGGAAUCUG	0.047	5.88
ssc_miR in mirdatabase4 = pig miRNA in mirdatabase									xtr_miR_24b_st	UGGCUCAGUUCAGCAGGACAG	0.0293	1.53
									Down-regulated miRNAs at 24 hpc with E. coli
									Probe Set ID	Sequence (5' -> 3')	p-Value	FC1	SSC2	position3	ssc_miR in mirdatabase4
									ptr_miR_32_st	UAUUGCACAUUACUAAGUUGC	0.00561	-2.26	1	280645181	MIMAT0002149
									bta_miR_2326_st	CCCCCCUUCCUCUGGAAAAA	0.00303	-3.74	1	203091551
									cin_miR_4105_5p_st	ACAAAAAACGUGGGUCAC	0.000322	-13.55	1	248808598
									dre_miR_737_st	AAUCAAAACCUAAAGAAAAUA	0.000235	-15.26	1	210517287
									oan_miR_1422f_star_st	AAAAAAUGGUCAUGACUGAU	0.00192	-4.51	1	62494580
									ptr_miR_890_st	UACUUGGAAAGGCAUCAGUUG	0.012	-1.79	1	33418407
									bfl_miR_210_st	CUGUGCGUGUGACAGCGGCUGA	0.0114	-1.82	2	339121	MIMAT0007761
									mml_miR_210_st	CUGUGCGUGUGACAGCGGCUGA	0.0115	-1.8	2	339121	MIMAT0007761
									mmu_miR_210_st	CUGUGCGUGUGACAGCGGCUGA	0.0124	-1.78	2	339121	MIMAT0007761
									ptr_miR_210_st	CUGUGCGUGUGACAGCGGCUGA	0.0109	-1.84	2	339121	MIMAT0007761
									ssc_miR_210_st	CUGUGCGUGUGACAGCGGCUGA	0.0111	-1.83	2	339121	MIMAT0007761
									bta_miR_210_st	ACUGUGCGUGUGACAGCGGCUGA	0.0115	-1.81	2	339120
									cfa_miR_210_st	ACUGUGCGUGUGACAGCGGCUGA	0.0125	-1.76	2	339120
									hsa_miR_1911_star_st	CACCAGGCAUUGUGGUCUCC	0.0139	-1.56	2	78271882
									hsa_miR_23a_star_st	GGGGUUCCUGGGGAUGGGAUUU	0.00857	-1.98	2	65581843
									mdo_miR_210_st	ACUGUGCGUGUGACAGCGGCU	0.0126	-1.74	2	339120
									mmu_miR_23a_star_st	GGGGUUCCUGGGGAUGGGAUUU	0.0101	-1.9	2	65581843
									rno_miR_23a_star_st	GGGGUUCCUGGGGAUGGGAUUU	0.0104	-1.88	2	65581843
									tni_miR_210_st	CUGUGCGUGUGACAGCGGCUAA	0.0128	-1.72	2	339121
									xtr_miR_210_st	CUGUGCGUGUGACAGCGGCUAA	0.0118	-1.8	2	339121
									rno_miR_324_5p_st	CGCAUCCCCUAGGGCAUUGGUGU	0.00787	-2.01	3	139855174	MIMAT0013957
									bta_miR_2391_st	AAAAAAAAAAACUCCCCCCC	0.00406	-2.63	3	53515393
									cfa_miR_1842_st	UGGCUCUGCGAGGUCAGCUCA	0.0131	-1.65	3	42401526
									oan_miR_1386_st	CUCCUGGCUGGCUCGCCA	0.00587	-2.17	3	18088260
									ptr_miR_216b_st	AAAUCUCUGCAGGCAAAUGUGA	0.00979	-1.91	3	90047326
									api_miR_3046_st	UUAUAGAUAAUACAAGCAUAU	0.0129	-1.71	4	69800288
									ptr_miR_1280_st	UCCCACCGCUGCCACCC	0.00503	-2.27	5	69630803
									bta_miR_339b_st	UCCCUGUCCUCCAGGAGCUC	0.0108	-1.86	6	71935907	MIMAT0020366
									ssc_miR_4334_3p_st	UCCCUGUCCUCCAGGAGCUC	0.00843	-1.99	6	71935907	MIMAT0020366
									cfa_miR_371_st	ACUCAAAAAAUGGCGGCACUUU	0.000656	-9.71	6	52738903
									hsa_miR_320c_st	AAAAGCUGGGUUGAGAGGGU	0.013	-1.68	6	114332585
									ppy_miR_320c_st	AAAAGCUGGGUUGAGAGGGU	0.0126	-1.74	6	114332585
									ptr_miR_320c_st	AAAAGCUGGGUUGAGAGGGU	0.0136	-1.58	6	114332585
									ppy_miR_606_st	AAACUACUAAAAAUCAAAGAU	0.000198	-16.32	7	17630153
									ptr_miR_606_st	AAACUACUAAAAAUCAAAGAU	0.000344	-12.67	7	17630153
									rno_miR_34c_st	AGGCAGUGUAGUUAGCUGAUUGC	0.0063	-2.11	9	44166918	MIMAT0013916
									ath_miR837_3p_st	AAACGAACAAAAAACUGAUGG	0.00219	-3.93	9	123038842
									hsa_miR_3201_st	GGGAUAUGAAGAAAAAU	0.00144	-5.19	9	26398437
									tca_miR_3870_5p_st	UCGAGGCACAAGAGGAAAA	0.00475	-2.41	9	124220393
									bta_miR_339_st	UCCCUGUCCUCCAGGAGCUCAC	0.0114	-1.82	11	6878883	MIMAT0013939
									ssc_miR_339_5p_st	UCCCUGUCCUCCAGGAGCUCAC	0.00649	-2.11	11	6878883	MIMAT0013939
									hsa_miR_339_5p_st	UCCCUGUCCUCCAGGAGCUCACG	0.00696	-2.06	11	6878882
									ppy_miR_339_5p_st	UCCCUGUCCUCCAGGAGCUCACG	0.00594	-2.16	11	6878882
									sla_miR_17_3p_st	ACUGCAGUGAAGGCACUUGU	0.00778	-2.02	11	66610107
									mmu_miR_423_5p_st	UGAGGGGCAGAGAGCGAGACUUU	0.0131	-1.65	12	48287067	MIMAT0013880
									ssc_miR_423_5p_st	UGAGGGGCAGAGAGCGAGACUUU	0.014	-1.53	12	48287067	MIMAT0013880
									eca_miR_193a_5p_st	UGGGUCUUUGCGGGCGAGAUGA	0.0141	-1.52	12	45165081	MIMAT0013894
									ath_miR5021_st	UGAGAAGAAGAAGAAGAAAA	0.00123	-6.41	12	52455558
									mdo_miR_451_st	AAACCGUUACCAUUACUGUGUU	0.0128	-1.73	12	47177127
									mmu_miR_5100_st	UCGAAUCCCAGCGGUGCCUCU	0.0035	-3	12	55878352
									ssc_miR_320_st	AAAAGCUGGGUUGAGAGGGCGAA	0.00821	-1.99	14	6954949	MIMAT0013878
									bta_miR_320_st	AAAAGCUGGGUUGAGAGGGCGA	0.00802	-2	14	6954950
									cfa_miR_320_st	AAAAGCUGGGUUGAGAGGGCGA	0.00867	-1.95	14	6954950
									hsa_miR_320a_st	AAAAGCUGGGUUGAGAGGGCGA	0.00827	-1.99	14	6954950
									hsa_miR_320b_st	AAAAGCUGGGUUGAGAGGGCAA	0.0103	-1.88	14	6954950
									mml_miR_320_st	AAAAGCUGGGUUGAGAGGGCGA	0.00945	-1.91	14	6954950
									mmu_miR_320_st	AAAAGCUGGGUUGAGAGGGCGA	0.0103	-1.9	14	6954950
									ppy_miR_320a_st	AAAAGCUGGGUUGAGAGGGCGA	0.0075	-2.03	14	6954950
									ppy_miR_320b_st	AAAAGCUGGGUUGAGAGGGCAA	0.0088	-1.94	14	6954950
									ptr_miR_320a_st	AAAAGCUGGGUUGAGAGGGCGA	0.0107	-1.87	14	6954950
									ptr_miR_320b_st	AAAAGCUGGGUUGAGAGGGCAA	0.00941	-1.92	14	6954950
									ptr_miR_320d_st	AAAAGCUGGGUUGAGAGG	0.0134	-1.59	14	6954954
									rno_miR_320_st	AAAAGCUGGGUUGAGAGGGCGA	0.00699	-2.05	14	6954950
									dre_miR_153c_st	UUGCAUAGUCACAAAAAUGAUC	0.00324	-3.37	15	134369161
									hsa_miR_4445_star_st	CACGGCAAAAGAAACAAUCCA	0.000835	-9.34	15	10176389
									bta_miR_335_st	UCAAGAGCAAUAACGAAAAAUGU	0.00193	-4.43	18	19338043
									cfa_miR_335_st	UCAAGAGCAAUAACGAAAAAUGU	0.0021	-4.18	18	19338043
									mml_miR_335_st	UCAAGAGCAAUAACGAAAAAUGU	0.00177	-4.71	18	19338043
									ptr_miR_335_st	UCAAGAGCAAUAACGAAAAAUGU	0.00253	-3.75	18	19338043
									ptc_miR1445_st	UCCCUUGUAGACUAGAAAAA	0.000347	-11.21	NW_003538369.1	47236
									tca_miR_3877_5p_st	ACCUUCCAAAAAAGCACUC	0.00154	-5.06	NW_003539163.2	9193
									cfa_miR_1307_st	ACUCGGCGUGGCGUCGGUCGUG	0.00506	-2.27	NW_003540629.2	46371	MIMAT0013936
									hsa_miR_1307_st	ACUCGGCGUGGCGUCGGUCGUG	0.00386	-2.8	NW_003540629.2	46371	MIMAT0013936
									ppy_miR_1307_st	ACUCGGCGUGGCGUCGGUCGUG	0.00459	-2.45	NW_003540629.2	46371	MIMAT0013936
									eca_miR_885_3p_st	AGGCAGCGGGGUGUAGUGGAUA	0.0137	-1.57	NW_003613098.1	42304
									hsa_miR_3613_3p_st	ACAAAAAAAAAAGCCCAACCCUUC	0.00324	-3.32	NW_003613303.1	118414
									cfa_miR_362_st	AAUCCUUGGAACCUAGGUGUGAGU	0.0146	-1.52	X	48638476
									eca_miR_188_5p_st	CAUCCCUUGCAUGGUGGAGGG	0.00999	-1.91	X	48632395
									mmu_miR_764_3p_st	AGGAGGCCAUAGUGGCAACUGU	0.0133	-1.61	X	108618550
									osa_miR2923_st	AGACAAAAAUAUAAAUAACAAA	0.000268	-15.09	X	61287294
									aae_miR_8_star_st	CAUCUUACCGGGCAGCAUUAGA	0.0131	-1.65
									aly_miR3437_st	AAAAAACAAGGAUCCACGGAU	0.000438	-10.42
									aly_miR394b_star_st	AGGUGGACAUAUUGCCAACA	0.012	-1.78
									aly_miR399e_star_st	GGGCGAAUCCUCUAUUGGCAGG	0.0132	-1.64
									aly_miR4248a_st	ACAUUUUAUUUUUGGCAAUCA	0.0124	-1.77
									aly_miR472_star_st	AUGGUCGAAGUAGGCAAAAUC	0.00317	-3.71
									api_miR_3042_st	GAGGGCAGAUUAUUUCUGAUAC	0.0109	-1.83
									ath_miR5019_st	UGUUGGGAAAGAAAAACUCUU	0.00117	-7.91
									ath_miR844_star_st	UUAUAAGCCAUCUUACUAGUU	0.00371	-2.85
									bhv1_miR_B8_5p_st	CGCGGGCAAAAAAUCCAAUGGC	0.00225	-3.9
									bmo_miR_263a_star_st	CGUGAUCUCUUAGUGGCAUCAC	0.0136	-1.58
									bmo_miR_2776_st	AGAGUACGCAAAAAAACAAUU	0.00336	-3.05
									bmo_miR_2779_st	AUAUCCGGCUCGAAGGACCA	0.00427	-2.54
									bmo_miR_3216_st	UAUCAGGCAAAACAUUAGUCAAAUG	0.0107	-1.87
									bmo_miR_3247_st	UUAAAUUGUAAAAAAGCGUGGGUU	0.00107	-8.42
									bmo_miR_3277_st	UGGGCAUGUUUCUGAAAUUCGAU	0.00474	-2.41
									bta_miR_193b_st	AACUGGCCCACAAAGUCCCGCUUU	0.0066	-2.1
									bta_miR_2287_st	CUGGGACUGGUGGCAGCACUU	0.0057	-2.25
									bta_miR_2462_st	AAAGGAUUGGCUGAAUUGUAG	0.00886	-1.93
									cel_miR_259_star_st	CCACCGAUUUGGCAUGGGAUUGAC	0.00418	-2.59
									cel_miR_50_star_st	CCCGCAUAUUAGACGUAUCGAC	0.0129	-1.68
									cin_miR_4031_5p_st	CCCAAAGUGUCGGCGCAUAU	0.0119	-1.8
									cin_miR_4051_5p_st	UUCAACCAUCACGGCACUAU	0.0146	-1.52
									crm_miR_2231_star_st	AACGGCAAAAACUACAGGUAGC	0.00337	-3.02
									csi_miR3949_st	UGAUGUUGAGGCAAAAAUGUAG	0.00162	-5.05
									cte_miR_2702_st	UAUAUUUCCAUUACCUGAAUGC	0.00491	-2.4
									cte_miR_277b_st	UAAAUGCAUAUUCUGGCACUAA	0.00493	-2.31
									dme_miR_4951_3p_st	CCAUCAAAAAACCUCACCCACCA	0.000298	-14.92
									dme_miR_4955_5p_st	CGCGGAGAAAAAAAUCCCCAGA	0.00197	-4.32
									dme_miR_8_5p_st	CAUCUUACCGGGCAGCAUUAGA	0.00584	-2.18
									eca_miR_193b_st	AACUGGCCCACAAAGUCCCGCU	0.00628	-2.14
									gga_miR_1736_star_st	AGGGCAAUUCCUGAUAGGUGCU	0.00541	-2.26
									gga_miR_202_st	AGAGGCAUAGAGCAUGGGAAAA	0.00468	-2.45
									hma_miR_3010_st	UGAGAGCGCAAAAAUAAAUUUG	0.00249	-3.82
									hsa_miR_3128_st	UCUGGCAAGUAAAAAACUCUCAU	0.00123	-7.66
									hsa_miR_3152_3p_st	UGUGUUAGAAUAGGGGCAAUAA	0.0103	-1.89
									hsa_miR_4423_3p_st	AUAGGCACCAAAAAGCAACAA	0.000858	-9.15
									hsa_miR_4668_5p_st	AGGGAAAAAAAAAAGGAUUUGUC	0.00352	-2.94
									hsa_miR_4797_5p_st	GACAGAGUGCCACUUACUGAA	0.00798	-2.01
									hsa_miR_548aa_st	AAAAACCACAAUUACUUUUGCACCA	0.0133	-1.63
									hsa_miR_548u_st	CAAAGACUGCAAUUACUUUUGCG	0.00673	-2.1
									mdv1_miR_M9_3p_st	AAACUCCGAGGGCAGGAAAAAG	0.0014	-5.26
									mml_miR_570_st	CAAAAGUAGCAAUUACCUUUGC	0.0127	-1.74
									mmu_miR_5128_st	CAAUUGGGGCUGGCGAGAUGGCU	0.00571	-2.19
									nve_miR_2034_st	GCUAAUGCAAAAAAUGUCAGU	0.000535	-9.91
									nve_miR_2048_st	ACACCUGAAACAAAACGCAA	0.0086	-1.97
									osa_miR821a_st	AAGUCAUCAACAAAAAAGUUGAAU	0.00235	-3.83
									osa_miR821c_st	AAGUCAUCAACAAAAAAGUUGAAU	0.00283	-3.74
									pma_miR_183_star_st	GUGAAUUACUAGAGGCCAUAAA	0.00861	-1.97
									pma_miR_4592_st	CCAGCGGCGGUGCCGUGAUGGCGA	0.00438	-2.46
									ppt_miR1046_3p_st	UGGUGAAAAAUAUGAAAAAUC	0.00169	-4.99
									ppt_miR894_st	CGUUUCACGUCGGGUUCACC	0.00747	-2.05
									rlcv_miR_rL1_34_5p_st	UAGAUGGCGUAACAGGCAACUU	0.00752	-2.03
									rlcv_mir_rL1_13_5p_st	CCUGGGCAUGGGCUAUGAAA	0.00433	-2.49
									rno_miR_664_1_star_st	CUGGCUGGGGAAAAAGAUUGG	0.00399	-2.65
									sbi_miR821e_st	AAGUCAUCAAAAUAAAAGUUG	5.58e-05	-17.74
									spu_miR_2001_st	AUGUGACCGAUAUAAUGGGCAU	0.00814	-1.99
									tae_miR1134_st	CAACAACAACAAGAAGAAGAAGAU	0.0139	-1.55
									tca_miR_3835_5p_st	UGCCACUGAUGAAUUACUGCUAGAAU	0.00678	-2.09
									tni_miR_153b_st	UUGCAUAGUCACAAAAAUGAGC	0.00326	-3.15
									tni_miR_202_st	AGAGGCAUAGGGCAUGGGAAAA	0.00584	-2.18
