# Supplementary material for: MicroRNA expression profiling of porcine mammary epithelial cells after challenge with Escherichia coli in vitro
Source: BMC Genomics. 2017 Aug 24;18:660. doi: 10.1186/s12864-017-4070-2 (PMC5571640; doi:10.1186/s12864-017-4070-2)
Supplement: Supplementary file 2 — Significantly DE miRNA probesets and their predicted target genes (negatively correlated) from microarray analysis in PMECs at 3 hpc with E. coli compared with unchallenged controls. (XLS 82 kb) [file 12864_2017_4070_MOESM2_ESM.xls]

## Sheet: Tabelle1
Additional file 2.
Significantly DE miRNA probesets and their predicted target genes (negatively correlated) from microarray analysis in PMECs at 3 hpc with E. coli compared with unchallenged controls.
Upregulated miRNAs	Sequence (5' -> 3')	P-value	Fold change	Target gene	Target gene description	Probeset_ID	P-value	Fold change	Correlation coefficient	P-value	Energy
cfa_miR_29b_st	UAGCACCAUUUGAAAUCAGUGUU	0.0488103	8.53425	BCOR	Homo sapiens BCL6 co-repressor (BCOR), transcript variant 5, mRNA	Ssc_8242_1_S1_at	9.92735e-08	-1.59	-0.721138	0.0283399	-26.8
cfa_miR_29b_st	UAGCACCAUUUGAAAUCAGUGUU	0.0488103	8.53425	KLHDC7A	kelch domain containing 7A	Ssc_29576_1_A1_at	3.67164e-05	-1.87	-0.733841	0.0244041	-26
tni_miR_140_st	CAGUGGUUUUACCCUAUGGUAG	0.0408433	7.43	RAB40B	RAB40B, member RAS oncogene family	Ssc_2038_1_S1_at	0.000673466	-1.51	-0.70794	0.0328463	-29.1
sko_miR_210_st	UUGUGCGUGCGACAGCGACUUC	0.0440872	5.59633	RAB40B	RAB40B, member RAS oncogene family	Ssc_2038_1_S1_at	0.000673466	-1.51	-0.823857	0.00632779	-26.2
ggo_miR_101_st	UACAGUACUGUGAUAACUGAAG	0.00812871	4.60592	RBM12	RNA binding motif protein 12	Ssc_24531_1_S1_at	0.0196195	-1.11	-0.729699	0.0256452	-27.3
ggo_miR_101_st	UACAGUACUGUGAUAACUGAAG	0.00812871	4.60592	EML5	echinoderm microtubule associated protein like 5	Ssc_1221_1_A1_at	0.0479924	-1.22	-0.78207	0.0127602	-25.3
ggo_miR_101_st	UACAGUACUGUGAUAACUGAAG	0.00812871	4.60592	HELLS	helicase, lymphoid-specific	Ssc_7910_1_A1_at	0.00129541	-1.51	-0.789383	0.0114109	-25
ggo_miR_101_st	UACAGUACUGUGAUAACUGAAG	0.00812871	4.60592	HELLS	helicase, lymphoid-specific	Ssc_7910_2_A1_a_at	0.00797675	-1.39	-0.71643	0.0298976	-25
tgu_miR_29a_st	UAGCACCAUUUGAAAUCGGUU	0.00852438	3.59	RNF2	ring finger protein 2	Ssc_25344_1_S1_at	0.261961	-1.13	-0.743247	0.0217347	-26.4
tgu_miR_29a_st	UAGCACCAUUUGAAAUCGGUU	0.00852438	3.59	TIMM44	translocase of inner mitochondrial membrane 44 homolog (yeast)	Ssc_21977_1_S1_at	0.247416	-1.09	-0.728321	0.026067	-26
tgu_miR_29a_st	UAGCACCAUUUGAAAUCGGUU	0.00852438	3.59	CDC6	cell division cycle 6 homolog (S. cerevisiae)	Ssc_11879_1_A1_at	0.041396	-1.74	-0.794555	0.0105168	-25.8
tgu_miR_29a_st	UAGCACCAUUUGAAAUCGGUU	0.00852438	3.59	EML5	echinoderm microtubule associated protein like 5	Ssc_1221_1_A1_at	0.0479924	-1.22	-0.844765	0.00415497	-25.7
tgu_miR_29a_st	UAGCACCAUUUGAAAUCGGUU	0.00852438	3.59	DNAJA1	DnaJ homolog subfamily A member 1 (Heat shock 40 kDa protein 4)(DnaJ protein homolog 2)(HDJ-2)(HSJ-2)(HSDJ) [Source:UniProtKB/Swiss-Prot;Acc:P31689]	Ssc_8473_1_S2_at	0.186746	-1.16	-0.788269	0.0116099	-25.1
tgu_miR_29a_st	UAGCACCAUUUGAAAUCGGUU	0.00852438	3.59	DNAJA1	DnaJ (Hsp40) homolog, subfamily A, member 1	Ssc_8473_1_S1_at	0.305902	-1.08	-0.767911	0.015669	-25.1
tgu_miR_29a_st	UAGCACCAUUUGAAAUCGGUU	0.00852438	3.59	CYP26A1	cytochrome P450, family 26, subfamily A, polypeptide 1	Ssc_7486_1_A1_at	0.0374745	-1.22	-0.716363	0.0299201	-25
ppa_miR_24_star_st	GUGCCUACUGAGCUGAUAUCAGU	0.0124361	3.38	USP46	ubiquitin specific peptidase 46	Ssc_6053_1_A1_at	0.56045	-1.05	-0.738905	0.0229417	-25.5
sla_miR_101_st	UACAGUACUGUGAUAACUGAAG	0.0139326	3.36	RBM12	RNA binding motif protein 12	Ssc_24531_1_S1_at	0.0196195	-1.11	-0.699024	0.0361403	-27.3
sla_miR_101_st	UACAGUACUGUGAUAACUGAAG	0.0139326	3.36	EML5	echinoderm microtubule associated protein like 5	Ssc_1221_1_A1_at	0.0479924	-1.22	-0.704359	0.0341448	-25.3
xtr_miR_29a_st	UAGCACCAUUUGAAAUCGGUU	0.0138727	3.24	RNF2	ring finger protein 2	Ssc_25344_1_S1_at	0.261961	-1.13	-0.737532	0.0233325	-26.4
xtr_miR_29a_st	UAGCACCAUUUGAAAUCGGUU	0.0138727	3.24	TIMM44	translocase of inner mitochondrial membrane 44 homolog (yeast)	Ssc_21977_1_S1_at	0.247416	-1.09	-0.697042	0.0369002	-26
xtr_miR_29a_st	UAGCACCAUUUGAAAUCGGUU	0.0138727	3.24	CDC6	cell division cycle 6 homolog (S. cerevisiae)	Ssc_11879_1_A1_at	0.041396	-1.74	-0.723659	0.0275278	-25.8
xtr_miR_29a_st	UAGCACCAUUUGAAAUCGGUU	0.0138727	3.24	EML5	echinoderm microtubule associated protein like 5	Ssc_1221_1_A1_at	0.0479924	-1.22	-0.844417	0.00418616	-25.7
xtr_miR_29a_st	UAGCACCAUUUGAAAUCGGUU	0.0138727	3.24	DNAJA1	DnaJ homolog subfamily A member 1 (Heat shock 40 kDa protein 4)(DnaJ protein homolog 2)(HDJ-2)(HSJ-2)(HSDJ) [Source:UniProtKB/Swiss-Prot;Acc:P31689]	Ssc_8473_1_S2_at	0.186746	-1.16	-0.725132	0.0270606	-25.1
xtr_miR_29a_st	UAGCACCAUUUGAAAUCGGUU	0.0138727	3.24	DNAJA1	DnaJ (Hsp40) homolog, subfamily A, member 1	Ssc_8473_1_S1_at	0.305902	-1.08	-0.683368	0.0424277	-25.1
hsa_miR_30b_star_st	CUGGGAGGUGGAUGUUUACUUC	0.00493397	2.80649	BCOR	Homo sapiens BCL6 co-repressor (BCOR), transcript variant 5, mRNA	Ssc_8242_1_S1_at	9.92735e-08	-1.59	-0.78115	0.0129372	-26.2
bhv1_miR_B6_st	AAGUGCCCGACGCGGGGAACGUG	0.0338101	2.75	ENC1	ectodermal-neural cortex (with BTB-like domain)	Ssc_10168_1_A1_at	0.193769	-1.17	-0.706013	0.033541	-34.8
hsa_let_7g_star_st	CUGUACAGGCCACUGCCUUGC	0.0485818	2.56335	DUSP6	dual specificity phosphatase 6	Ssc_25164_1_S1_at	0.00473354	-1.51	-0.713986	0.0307279	-28.4
mml_miR_101_st	UACAGUACUGUGAUAACUGAAG	0.0424325	2.49	EML5	echinoderm microtubule associated protein like 5	Ssc_1221_1_A1_at	0.0479924	-1.22	-0.688816	0.0401655	-25.3
mmu_miR_125a_3p_st	ACAGGUGAGGUUCUUGGGAGCC	0.0196838	2.24254	RAB40B	RAB40B, member RAS oncogene family	Ssc_2038_1_S1_at	0.000673466	-1.51	-0.718571	0.0291825	-32.1
mmu_miR_125a_3p_st	ACAGGUGAGGUUCUUGGGAGCC	0.0196838	2.24254	NUAK1	NUAK family, SNF1-like kinase, 1	Ssc_6079_1_A1_at	0.200262	-1.14	-0.677239	0.0450686	-30.8
mmu_miR_125a_3p_st	ACAGGUGAGGUUCUUGGGAGCC	0.0196838	2.24254	KIAA0182	Homo sapiens KIAA0182 (KIAA0182), transcript variant 2, mRNA	Ssc_12540_2_A1_at	7.52086e-07	-1.61	-0.85009	0.00369735	-30.1
mmu_miR_125a_3p_st	ACAGGUGAGGUUCUUGGGAGCC	0.0196838	2.24254	ARID5B	AT rich interactive domain 5B (MRF1-like)	Ssc_21581_1_S1_at	0.00129611	-1.44	-0.677719	0.0448578	-28.1
mmu_miR_125a_3p_st	ACAGGUGAGGUUCUUGGGAGCC	0.0196838	2.24254	VGLL3	vestigial like 3 (Drosophila)	Ssc_14422_2_S1_at	0.000451283	-1.3	-0.694073	0.0380583	-27.6
mmu_miR_125a_3p_st	ACAGGUGAGGUUCUUGGGAGCC	0.0196838	2.24254	TOX	thymocyte selection-associated high mobility group box	Ssc_2336_1_A1_at	0.0344584	-1.29	-0.70417	0.034214	-27.2
mmu_miR_125a_3p_st	ACAGGUGAGGUUCUUGGGAGCC	0.0196838	2.24254	ITGB8	integrin, beta 8	Ssc_27502_1_S1_at	0.0338123	-1.14	-0.668924	0.0488163	-27.1
mmu_miR_125a_3p_st	ACAGGUGAGGUUCUUGGGAGCC	0.0196838	2.24254	ID4	Homo sapiens inhibitor of DNA binding 4, dominant negative helix-loop-helix protein (ID4), mRNA	Ssc_30371_1_A1_at	3.91246e-05	-1.69	-0.843469	0.00427193	-27
mmu_miR_125a_3p_st	ACAGGUGAGGUUCUUGGGAGCC	0.0196838	2.24254	WDR35	WD repeat domain 35	Ssc_8078_1_A1_at	0.00472357	-1.34	-0.773298	0.0145151	-26.3
mmu_miR_125a_3p_st	ACAGGUGAGGUUCUUGGGAGCC	0.0196838	2.24254	PHF17	Homo sapiens PHD finger protein 17 (PHF17), transcript variant L, mRNA	Ssc_29973_1_S1_at	9.43516e-06	-1.65	-0.821676	0.00659137	-26.2
mmu_miR_125a_3p_st	ACAGGUGAGGUUCUUGGGAGCC	0.0196838	2.24254	PHF17	Homo sapiens PHD finger protein 17 (PHF17), transcript variant L, mRNA	Ssc_13638_1_A1_a_at	7.67536e-09	-1.52	-0.815288	0.00740607	-26.2
mmu_miR_125a_3p_st	ACAGGUGAGGUUCUUGGGAGCC	0.0196838	2.24254	USP2	ubiquitin specific peptidase 2	Ssc_28515_1_S1_at	9.46733e-06	-1.62	-0.730859	0.0252935	-34.1
Downregulated miRNAs	Sequence (5' -> 3')	P-value	Fold change	Target gene	Target gene description	Probeset_ID	P-value	Fold change	Correlation coefficient	P-value	Energy
cfa_miR_371_st	ACUCAAAAAAUGGCGGCACUUU	0.00597064	-6.4	SGSM1	small G protein signaling modulator 1	Ssc_13481_1_A1_at	0.000252776	1.36	-0.785792	0.0120608	-25.6
hsa_miR_548u_st	CAAAGACUGCAAUUACUUUUGCG	0.0122189	-2.84597	NFKBIA	nuclear factor of kappa light polypeptide gene enhancer in B-cells inhibitor, alpha	Ssc_4759_1_S1_at	1.63059e-21	2.99	-0.795195	0.0104096	-25.9
mmu_miR_5128_st	CAAUUGGGGCUGGCGAGAUGGCU	0.00352902	-2.79	SGSM1	small G protein signaling modulator 1	Ssc_13481_1_A1_at	0.000252776	1.36	-0.756562	0.0182969	-30.8
dme_miR_8_5p_st	CAUCUUACCGGGCAGCAUUAGA	0.00200735	-2.57	ARHGAP28	Homo sapiens Rho GTPase activating protein 28 (ARHGAP28), transcript variant 1, mRNA	Ssc_10328_1_A1_at	0.000139111	1.31	-0.685837	0.0413927	-25.8
dme_miR_8_5p_st	CAUCUUACCGGGCAGCAUUAGA	0.00200735	-2.57	ARHGAP28	Homo sapiens Rho GTPase activating protein 28 (ARHGAP28), transcript variant 1, mRNA	Ssc_20258_1_S1_at	0.000806259	1.34	-0.678955	0.0443187	-25.8
dme_miR_8_5p_st	CAUCUUACCGGGCAGCAUUAGA	0.00200735	-2.57	IFNAR2	Homo sapiens interferon (alpha, beta and omega) receptor 2 (IFNAR2), transcript variant 1, mRNA	Ssc_3607_1_S1_at	2.81075e-08	2.57	-0.712612	0.0312012	-25.6
dme_miR_8_5p_st	CAUCUUACCGGGCAGCAUUAGA	0.00200735	-2.57	HIVEP2	human immunodeficiency virus type I enhancer binding protein 2	Ssc_20199_1_S1_at	2.9557e-09	1.58	-0.711932	0.0314374	-25.2
cel_miR_259_star_st	CCACCGAUUUGGCAUGGGAUUGAC	0.00690786	-2.55	SGSM1	small G protein signaling modulator 1	Ssc_13481_1_A1_at	0.000252776	1.36	-0.818299	0.00701408	-29.7
bmo_miR_3277_st	UGGGCAUGUUUCUGAAAUUCGAU	0.0142896	-2.5235	IFNAR2	Homo sapiens interferon (alpha, beta and omega) receptor 2 (IFNAR2), transcript variant 1, mRNA	Ssc_3607_1_S1_at	2.81075e-08	2.57	-0.693232	0.0383906	-27.6
bmo_miR_3277_st	UGGGCAUGUUUCUGAAAUUCGAU	0.0142896	-2.5235	PPARG	Homo sapiens peroxisome proliferator-activated receptor gamma (PPARG), transcript variant 3, mRNA	Ssc_14475_3_S1_a_at	5.03397e-05	1.74	-0.855017	0.00330588	-26.7
bmo_miR_3277_st	UGGGCAUGUUUCUGAAAUUCGAU	0.0142896	-2.5235	ARHGAP28	Homo sapiens Rho GTPase activating protein 28 (ARHGAP28), transcript variant 1, mRNA	Ssc_10328_1_A1_at	0.000139111	1.31	-0.702833	0.0347078	-26.3
bmo_miR_3277_st	UGGGCAUGUUUCUGAAAUUCGAU	0.0142896	-2.5235	ARHGAP28	Homo sapiens Rho GTPase activating protein 28 (ARHGAP28), transcript variant 1, mRNA	Ssc_20258_1_S1_at	0.000806259	1.34	-0.700051	0.0357504	-26.3
bmo_miR_3277_st	UGGGCAUGUUUCUGAAAUUCGAU	0.0142896	-2.5235	IL1A	interleukin 1, alpha	Ssc_113_1_S2_at	4.6084e-21	4.53	-0.818771	0.00695389	-25.7
bmo_miR_3277_st	UGGGCAUGUUUCUGAAAUUCGAU	0.0142896	-2.5235	IL1A	interleukin 1, alpha	Ssc_113_1_S1_at	7.51107e-19	3.83	-0.782938	0.0125948	-25.7
bfl_miR_4903_st	UACCCCGGUAGGCAUAGGUUG	0.0344164	-2.49086	IL1RAP	interleukin 1 receptor accessory protein	Ssc_7864_1_A1_at	5.34356e-12	1.8	-0.670839	0.0479362	-29.9
bfl_miR_4903_st	UACCCCGGUAGGCAUAGGUUG	0.0344164	-2.49086	PLAUR	Homo sapiens plasminogen activator, urokinase receptor (PLAUR), transcript variant 3, mRNA	Ssc_10351_1_A1_at	6.49896e-09	1.8	-0.751758	0.0194921	-29.6
bfl_miR_4903_st	UACCCCGGUAGGCAUAGGUUG	0.0344164	-2.49086	MAP3K8	mitogen-activated protein kinase kinase kinase 8	Ssc_18038_1_A1_at	1.41935e-11	3.33	-0.668956	0.0488015	-28.9
bfl_miR_4903_st	UACCCCGGUAGGCAUAGGUUG	0.0344164	-2.49086	GLRX	glutaredoxin (thioltransferase)	Ssc_1206_1_A1_at	6.00904e-07	2.23	-0.717535	0.029527	-25.7
fru_miR_202_st	AGAGGCAUAGGGCAUGGGAAAA	0.0302938	-2.4	YPEL2	yippee-like 2 (Drosophila)	Ssc_30768_1_S1_at	1.89386e-05	2.68	-0.701062	0.0353693	-33.1
fru_miR_202_st	AGAGGCAUAGGGCAUGGGAAAA	0.0302938	-2.4	YPEL2	yippee-like 2 (Drosophila)	Ssc_13429_1_S1_at	1.02107e-09	2.15	-0.768884	0.0154562	-33.1
fru_miR_202_st	AGAGGCAUAGGGCAUGGGAAAA	0.0302938	-2.4	OSBPL3	oxysterol binding protein-like 3	Ssc_27522_1_S1_at	0.000110243	1.62	-0.714435	0.0305744	-30.7
fru_miR_202_st	AGAGGCAUAGGGCAUGGGAAAA	0.0302938	-2.4	RNF19B	ring finger protein 19B	Ssc_25996_1_A1_at	2.31229e-13	1.73	-0.720214	0.0286411	-30.4
fru_miR_202_st	AGAGGCAUAGGGCAUGGGAAAA	0.0302938	-2.4	IFNAR2	Homo sapiens interferon (alpha, beta and omega) receptor 2 (IFNAR2), transcript variant 1, mRNA	Ssc_3607_1_S1_at	2.81075e-08	2.57	-0.770082	0.015197	-29.7
fru_miR_202_st	AGAGGCAUAGGGCAUGGGAAAA	0.0302938	-2.4	MAP3K8	mitogen-activated protein kinase kinase kinase 8	Ssc_18038_1_A1_at	1.41935e-11	3.33	-0.772391	0.0147054	-28.6
fru_miR_202_st	AGAGGCAUAGGGCAUGGGAAAA	0.0302938	-2.4	TPM2	Homo sapiens tropomyosin 2 (beta) (TPM2), transcript variant 3, mRNA	Ssc_9236_1_A1_at	0.000160809	1.45	-0.736057	0.0237568	-28.3
fru_miR_202_st	AGAGGCAUAGGGCAUGGGAAAA	0.0302938	-2.4	JAG1	jagged 1 (Alagille syndrome)	Ssc_9400_1_A1_at	8.25981e-10	1.62	-0.806573	0.00862428	-27.9
fru_miR_202_st	AGAGGCAUAGGGCAUGGGAAAA	0.0302938	-2.4	JAG1	jagged 1 (Alagille syndrome)	Ssc_8466_1_A1_at	4.24905e-14	2.04	-0.729974	0.0255615	-27.9
fru_miR_202_st	AGAGGCAUAGGGCAUGGGAAAA	0.0302938	-2.4	HIVEP2	human immunodeficiency virus type I enhancer binding protein 2	Ssc_20199_1_S1_at	2.9557e-09	1.58	-0.837349	0.00485497	-27.6
fru_miR_202_st	AGAGGCAUAGGGCAUGGGAAAA	0.0302938	-2.4	HIVEP2	human immunodeficiency virus type I enhancer binding protein 2	Ssc_20199_2_S1_at	2.9557e-09	1.58	-0.717441	0.0295584	-27.6
fru_miR_202_st	AGAGGCAUAGGGCAUGGGAAAA	0.0302938	-2.4	TNFAIP3	tumor necrosis factor, alpha-induced protein 3	Ssc_5085_1_A1_at	1.07068e-05	1.76	-0.692555	0.0386594	-26.6
mmu_miR_5100_st	UCGAAUCCCAGCGGUGCCUCU	0.0461303	-2.32	OBFC1	oligonucleotide/oligosaccharide-binding fold containing 1	Ssc_6160_2_S1_at	0.123608	1.18	-0.700285	0.0356617	-32.9
bta_miR_2287_st	CUGGGACUGGUGGCAGCACUU	0.0287426	-2.18	CLDN1	claudin 1	Ssc_10097_1_A1_at	1.34696e-21	1.64	-0.839172	0.00467589	-28.8
bta_miR_2287_st	CUGGGACUGGUGGCAGCACUU	0.0287426	-2.18	CLDN1	claudin 1	Ssc_9467_1_S1_at	1.78629e-09	1.69	-0.706061	0.0335234	-28.8
bta_miR_2287_st	CUGGGACUGGUGGCAGCACUU	0.0287426	-2.18	RNF19B	ring finger protein 19B	Ssc_25996_1_A1_at	2.31229e-13	1.73	-0.710373	0.0319829	-28.7
bta_miR_2287_st	CUGGGACUGGUGGCAGCACUU	0.0287426	-2.18	ITGAV	integrin, alpha V (vitronectin receptor, alpha polypeptide, antigen CD51)	Ssc_15932_1_S1_at	5.7721e-06	1.23	-0.668528	0.0489996	-26.1
csi_miR3949_st	UGAUGUUGAGGCAAAAAUGUAG	0.0117547	-2.17	RBM39	Homo sapiens RNA binding motif protein 39 (RBM39), transcript variant 2, mRNA	Ssc_29640_1_A1_at	0.571186	1.11	-0.82647	0.00602157	-26.6
csi_miR3949_st	UGAUGUUGAGGCAAAAAUGUAG	0.0117547	-2.17	RFX1	regulatory factor X, 1 (influences HLA class II expression)	Ssc_29627_1_A1_at	0.256451	1.07	-0.697931	0.0365582	-25.9
csi_miR3949_st	UGAUGUUGAGGCAAAAAUGUAG	0.0117547	-2.17	CCDC152	Homo sapiens coiled-coil domain containing 152 (CCDC152), mRNA	Ssc_8479_1_A1_at	0.714573	1.07	-0.755091	0.0186575	-25.4
eca_miR_885_3p_st	AGGCAGCGGGGUGUAGUGGAUA	0.00254242	-2.13	MAP3K8	mitogen-activated protein kinase kinase kinase 8	Ssc_18038_1_A1_at	1.41935e-11	3.33	-0.713594	0.0308625	-33.6
eca_miR_885_3p_st	AGGCAGCGGGGUGUAGUGGAUA	0.00254242	-2.13	DCUN1D3	Homo sapiens DCN1, defective in cullin neddylation 1, domain containing 3 (S. cerevisiae) (DCUN1D3), mRNA	Ssc_18404_1_A1_at	1.21337e-14	1.98	-0.728513	0.026008	-33.5
eca_miR_885_3p_st	AGGCAGCGGGGUGUAGUGGAUA	0.00254242	-2.13	IL10RB	interleukin 10 receptor, beta	Ssc_5955_1_A1_at	8.49341e-11	1.49	-0.666727	0.0498387	-31.1
eca_miR_885_3p_st	AGGCAGCGGGGUGUAGUGGAUA	0.00254242	-2.13	TNFAIP3	tumor necrosis factor, alpha-induced protein 3	Ssc_5085_1_A1_at	1.07068e-05	1.76	-0.708052	0.0328061	-30.8
eca_miR_885_3p_st	AGGCAGCGGGGUGUAGUGGAUA	0.00254242	-2.13	HIVEP2	human immunodeficiency virus type I enhancer binding protein 2	Ssc_20199_1_S1_at	2.9557e-09	1.58	-0.73141	0.0251275	-27.8
eca_miR_885_3p_st	AGGCAGCGGGGUGUAGUGGAUA	0.00254242	-2.13	BIRC3	Homo sapiens baculoviral IAP repeat-containing 3 (BIRC3), transcript variant 2, mRNA	Ssc_16110_1_A1_at	1.19834e-17	2.37	-0.714142	0.0306747	-26.7
dps_miR_2518_st	UCGAGCAGCGGGUCGAUCCGAGC	0.0121295	-2.03116	JAG1	jagged 1 (Alagille syndrome)	Ssc_9400_1_A1_at	8.25981e-10	1.62	-0.828305	0.0058127	-30.7
dps_miR_2518_st	UCGAGCAGCGGGUCGAUCCGAGC	0.0121295	-2.03116	JAG1	jagged 1 (Alagille syndrome)	Ssc_8466_1_A1_at	4.24905e-14	2.04	-0.784597	0.0122825	-30.7
dps_miR_2518_st	UCGAGCAGCGGGUCGAUCCGAGC	0.0121295	-2.03116	CYP1A1	cytochrome P450, family 1, subfamily A, polypeptide 1	Ssc_208_1_S1_at	2.324e-10	2.44	-0.68737	0.0407584	-29.5
api_miR_3042_st	GAGGGCAGAUUAUUUCUGAUAC	0.0117642	-1.94356	YPEL2	yippee-like 2 (Drosophila)	Ssc_13429_1_S1_at	1.02107e-09	2.15	-0.835694	0.0050215	-28
api_miR_3042_st	GAGGGCAGAUUAUUUCUGAUAC	0.0117642	-1.94356	YPEL2	yippee-like 2 (Drosophila)	Ssc_30768_1_S1_at	1.89386e-05	2.68	-0.696618	0.0370644	-28
api_miR_3042_st	GAGGGCAGAUUAUUUCUGAUAC	0.0117642	-1.94356	JAG1	jagged 1 (Alagille syndrome)	Ssc_9400_1_A1_at	8.25981e-10	1.62	-0.676399	0.0454383	-27
api_miR_3042_st	GAGGGCAGAUUAUUUCUGAUAC	0.0117642	-1.94356	LPIN1	lipin 1	Ssc_1942_1_S1_at	1.55671e-05	1.32	-0.754985	0.0186836	-25.2
cin_miR_4031_5p_st	CCCAAAGUGUCGGCGCAUAU	0.00507222	-1.90068	TNFAIP3	tumor necrosis factor, alpha-induced protein 3	Ssc_5085_1_A1_at	1.07068e-05	1.76	-0.685435	0.0415599	-27.9
cin_miR_4031_5p_st	CCCAAAGUGUCGGCGCAUAU	0.00507222	-1.90068	SGSM1	small G protein signaling modulator 1	Ssc_13481_1_A1_at	0.000252776	1.36	-0.822155	0.00653289	-27
tni_miR_202_st	AGAGGCAUAGGGCAUGGGAAAA	0.035022	-1.87	VPS37C	vacuolar protein sorting 37 homolog C (S. cerevisiae)	Ssc_13270_1_A1_at	0.00101641	1.13	-0.773383	0.0144974	-33.3
tni_miR_202_st	AGAGGCAUAGGGCAUGGGAAAA	0.035022	-1.87	TEP1	telomerase-associated protein 1	Ssc_11401_1_A1_a_at	0.0435133	1.11	-0.751686	0.0195105	-30.9
tni_miR_202_st	AGAGGCAUAGGGCAUGGGAAAA	0.035022	-1.87	RNF19B	ring finger protein 19B	Ssc_25996_1_A1_at	2.31229e-13	1.73	-0.904524	0.000805653	-30.4
tni_miR_202_st	AGAGGCAUAGGGCAUGGGAAAA	0.035022	-1.87	RMND5A	Protein RMD5 homolog A [Source:UniProtKB/Swiss-Prot;Acc:Q9H871]	Ssc_29311_1_A1_at	0.714389	1.03	-0.671248	0.0477494	-30.4
tni_miR_202_st	AGAGGCAUAGGGCAUGGGAAAA	0.035022	-1.87	RFFL	ring finger and FYVE-like domain containing 1	Ssc_28059_1_A1_at	0.0338556	1.17	-0.712616	0.0312	-29.6
tni_miR_202_st	AGAGGCAUAGGGCAUGGGAAAA	0.035022	-1.87	MAP3K8	mitogen-activated protein kinase kinase kinase 8	Ssc_18038_1_A1_at	1.41935e-11	3.33	-0.76538	0.0162317	-28.6
tni_miR_202_st	AGAGGCAUAGGGCAUGGGAAAA	0.035022	-1.87	LIFR	leukemia inhibitory factor receptor alpha	Ssc_8266_1_A1_at	0.942401	1.01	-0.676072	0.0455828	-28.5
tni_miR_202_st	AGAGGCAUAGGGCAUGGGAAAA	0.035022	-1.87	TPM2	Homo sapiens tropomyosin 2 (beta) (TPM2), transcript variant 3, mRNA	Ssc_9236_1_A1_at	0.000160809	1.45	-0.754733	0.0187461	-28.3
tni_miR_202_st	AGAGGCAUAGGGCAUGGGAAAA	0.035022	-1.87	GLI3	GLI-Kruppel family member GLI3	Ssc_9998_1_A1_at	0.985387	1	-0.719467	0.0288865	-27.8
tni_miR_202_st	AGAGGCAUAGGGCAUGGGAAAA	0.035022	-1.87	CHL1	cell adhesion molecule with homology to L1CAM (close homolog of L1)	Ssc_8308_1_A1_at	0.535624	1.09	-0.67047	0.0481053	-27.7
tni_miR_202_st	AGAGGCAUAGGGCAUGGGAAAA	0.035022	-1.87	P2RX4	purinergic receptor P2X, ligand-gated ion channel, 4	Ssc_18377_3_S1_a_at	0.1219	1.15	-0.758272	0.0178835	-26.7
tni_miR_202_st	AGAGGCAUAGGGCAUGGGAAAA	0.035022	-1.87	TNFAIP3	tumor necrosis factor, alpha-induced protein 3	Ssc_5085_1_A1_at	1.07068e-05	1.76	-0.851671	0.00356842	-26.6
tni_miR_202_st	AGAGGCAUAGGGCAUGGGAAAA	0.035022	-1.87	ARHGAP28	Homo sapiens Rho GTPase activating protein 28 (ARHGAP28), transcript variant 1, mRNA	Ssc_20258_1_S1_at	0.000806259	1.34	-0.668916	0.0488201	-26.3
hsa_miR_4317_st	ACAUUGCCAGGGAGUUU	0.0442053	-1.8665	NFKBIA	nuclear factor of kappa light polypeptide gene enhancer in B-cells inhibitor, alpha	Ssc_4759_1_S1_at	1.63059e-21	2.99	-0.721925	0.0280847	-26.4
ptr_miR_216b_st	AAAUCUCUGCAGGCAAAUGUGA	0.0156562	-1.85	PDLIM5	Homo sapiens PDZ and LIM domain 5 (PDLIM5), transcribed RNA	Ssc_24772_1_S1_at	2.04485e-05	1.34	-0.689591	0.0398502	-26.9
ptr_miR_216b_st	AAAUCUCUGCAGGCAAAUGUGA	0.0156562	-1.85	ETV5	ets variant 5	Ssc_22031_2_A1_at	0.000992467	1.31	-0.687701	0.040622	-25.5
ptr_miR_890_st	UACUUGGAAAGGCAUCAGUUG	0.000526253	-1.72	EHF	ets homologous factor	Ssc_25242_2_S1_at	5.14639e-05	2.13	-0.692822	0.0385533	-27.6
ptr_miR_890_st	UACUUGGAAAGGCAUCAGUUG	0.000526253	-1.72	IL10RB	interleukin 10 receptor, beta	Ssc_5955_1_A1_at	8.49341e-11	1.49	-0.911764	0.000615802	-27.2
ptr_miR_890_st	UACUUGGAAAGGCAUCAGUUG	0.000526253	-1.72	IL10RB	interleukin 10 receptor, beta	Ssc_15484_1_S1_at	8.1606e-05	1.66	-0.88311	0.00160083	-27.2
ptr_miR_890_st	UACUUGGAAAGGCAUCAGUUG	0.000526253	-1.72	SGSM1	small G protein signaling modulator 1	Ssc_13481_1_A1_at	0.000252776	1.36	-0.728579	0.0259878	-25.9
ptr_miR_890_st	UACUUGGAAAGGCAUCAGUUG	0.000526253	-1.72	PLXND1	plexin D1	Ssc_1551_1_S1_at	0.0186079	1.35	-0.670727	0.0479877	-25.8
ptr_miR_890_st	UACUUGGAAAGGCAUCAGUUG	0.000526253	-1.72	SLC4A7	solute carrier family 4, sodium bicarbonate cotransporter, member 7	Ssc_8710_1_A1_at	0.000669248	1.24	-0.710654	0.0318838	-25.7
ptr_miR_890_st	UACUUGGAAAGGCAUCAGUUG	0.000526253	-1.72	FCHSD2	FCH and double SH3 domains 2	Ssc_13250_1_A1_at	0.000409525	1.17	-0.699118	0.0361042	-25.2
ptr_miR_890_st	UACUUGGAAAGGCAUCAGUUG	0.000526253	-1.72	TAP1	transporter 1, ATP-binding cassette, sub-family B (MDR/TAP)	Ssc_27863_1_S1_at	4.62219e-06	1.22	-0.77549	0.0140624	-25
aly_miR394b_star_st	AGGUGGACAUAUUGCCAACA	0.0266671	-1.71	ITGAV	integrin, alpha V (vitronectin receptor, alpha polypeptide, antigen CD51)	Ssc_6737_1_S1_at	1.26663e-05	1.19	-0.695266	0.0375901	-27.7
aly_miR394b_star_st	AGGUGGACAUAUUGCCAACA	0.0266671	-1.71	ITGAV	integrin, alpha V (vitronectin receptor, alpha polypeptide, antigen CD51)	Ssc_6737_2_A1_at	0.000311839	1.26	-0.689573	0.0398579	-27.7
aly_miR394b_star_st	AGGUGGACAUAUUGCCAACA	0.0266671	-1.71	JAG1	jagged 1 (Alagille syndrome)	Ssc_9400_1_A1_at	8.25981e-10	1.62	-0.709063	0.032446	-25.6
mml_miR_648_st	AAGUGUGCAGGGCACUGAU	0.00553632	-1.62	IFNAR2	Homo sapiens interferon (alpha, beta and omega) receptor 2 (IFNAR2), transcript variant 1, mRNA	Ssc_3607_1_S1_at	2.81075e-08	2.57	-0.707032	0.0331725	-30.7
mml_miR_648_st	AAGUGUGCAGGGCACUGAU	0.00553632	-1.62	JAG1	jagged 1 (Alagille syndrome)	Ssc_9400_1_A1_at	8.25981e-10	1.62	-0.751832	0.0194734	-30.5
mml_miR_648_st	AAGUGUGCAGGGCACUGAU	0.00553632	-1.62	JAG1	jagged 1 (Alagille syndrome)	Ssc_8466_1_A1_at	4.24905e-14	2.04	-0.720521	0.0285407	-30.5
mml_miR_648_st	AAGUGUGCAGGGCACUGAU	0.00553632	-1.62	SGSM1	small G protein signaling modulator 1	Ssc_13481_1_A1_at	0.000252776	1.36	-0.670266	0.0481985	-29.7
mml_miR_648_st	AAGUGUGCAGGGCACUGAU	0.00553632	-1.62	HIVEP2	human immunodeficiency virus type I enhancer binding protein 2	Ssc_20199_1_S1_at	2.9557e-09	1.58	-0.71099	0.0317661	-25.5
hsa_miR_4797_5p_st	GACAGAGUGCCACUUACUGAA	0.0366605	-1.61449	RNF19B	ring finger protein 19B	Ssc_25996_1_A1_at	2.31229e-13	1.73	-0.807197	0.00853281	-27.4
cel_miR_50_star_st	CCCGCAUAUUAGACGUAUCGAC	0.00428042	-1.55634	YPEL2	yippee-like 2 (Drosophila)	Ssc_30768_1_S1_at	1.89386e-05	2.68	-0.692936	0.0385079	-25.2
cel_miR_50_star_st	CCCGCAUAUUAGACGUAUCGAC	0.00428042	-1.55634	YPEL2	yippee-like 2 (Drosophila)	Ssc_13429_1_S1_at	1.02107e-09	2.15	-0.680476	0.0436611	-25.2
ppc_miR_2262_st	UACCCGAUGUCCAGUGGUACCUU	0.0130415	-1.52179	BMP2	bone morphogenetic protein 2	Ssc_4190_1_S1_at	0.00281031	1.59	-0.699242	0.0360573	-31.2
ppc_miR_2262_st	UACCCGAUGUCCAGUGGUACCUU	0.0130415	-1.52179	JAK2	Janus kinase 2 (a protein tyrosine kinase)	Ssc_324_3_S1_a_at	2.1757e-06	1.69	-0.698276	0.0364258	-30.8
ppc_miR_2262_st	UACCCGAUGUCCAGUGGUACCUU	0.0130415	-1.52179	HIVEP2	human immunodeficiency virus type I enhancer binding protein 2	Ssc_20199_1_S1_at	2.9557e-09	1.58	-0.688152	0.0404369	-29.4
ppc_miR_2262_st	UACCCGAUGUCCAGUGGUACCUU	0.0130415	-1.52179	GLRX	glutaredoxin (thioltransferase)	Ssc_1206_1_A1_at	6.00904e-07	2.23	-0.672848	0.047024	-27.8
ppc_miR_2262_st	UACCCGAUGUCCAGUGGUACCUU	0.0130415	-1.52179	CLDN1	claudin 1	Ssc_10097_1_A1_at	1.34696e-21	1.64	-0.914432	0.000554547	-26.9
ppc_miR_2262_st	UACCCGAUGUCCAGUGGUACCUU	0.0130415	-1.52179	MAP3K8	mitogen-activated protein kinase kinase kinase 8	Ssc_18038_1_A1_at	1.41935e-11	3.33	-0.816618	0.00723108	-25.9
ppc_miR_2262_st	UACCCGAUGUCCAGUGGUACCUU	0.0130415	-1.52179	TNFAIP3	tumor necrosis factor, alpha-induced protein 3	Ssc_5085_1_A1_at	1.07068e-05	1.76	-0.745718	0.0210669	-25.9
