# Supplementary material for: MicroRNA expression profiling of porcine mammary epithelial cells after challenge with Escherichia coli in vitro
Source: BMC Genomics. 2017 Aug 24;18:660. doi: 10.1186/s12864-017-4070-2 (PMC5571640; doi:10.1186/s12864-017-4070-2)
Supplement: Supplementary file 3 — Significantly DE miRNAs and their predicted target genes (negatively correlated) from microarray analysis in PMECs at 24 hpc with E. coli compared with unchallenged controls. (XLS 208 kb) [file 12864_2017_4070_MOESM3_ESM.xls]

## Sheet: Tabelle1
Additional file 3.
Significantly DE miRNAs and their predicted target genes (negatively correlated) from microarray analysis in PMECs at 24 hpc with E. coli compared with unchallenged controls.
Upregulated miRNA	Sequence (5' -> 3')	P-value	Fold change	Target gene	Target gene description	Probeset_ID	P-value	Fold change	Correlation coefficient	P-value	Energy
eca_miR_505_st	CGUCAACACUUGCUGGUUUCCU	0.0024903	8.06721	PLEKHH1	pleckstrin homology domain containing, family H (with MyTH4 domain) member 1	Ssc_10413_1_A1_at	5.85463e-08	-1.96	-0.731467	0.0251105	-31
eca_miR_505_st	CGUCAACACUUGCUGGUUUCCU	0.0024903	8.06721	GRPEL1	GrpE-like 1, mitochondrial (E. coli)	Ssc_4971_1_S1_at	6.90902e-09	-1.56	-0.729527	0.0256976	-30.9
eca_miR_505_st	CGUCAACACUUGCUGGUUUCCU	0.0024903	8.06721	YTHDF2	YTH domain family, member 2	Ssc_26094_1_S1_at	6.02495e-08	-1.56	-0.714008	0.0307204	-29.9
eca_miR_505_st	CGUCAACACUUGCUGGUUUCCU	0.0024903	8.06721	SERTAD1	SERTA domain containing 1	Ssc_964_1_S1_at	2.92533e-05	-1.51	-0.703816	0.0343442	-29.6
eca_miR_505_st	CGUCAACACUUGCUGGUUUCCU	0.0024903	8.06721	ABCA7	ATP-binding cassette, sub-family A (ABC1), member 7	Ssc_19583_1_A1_at	0.00219884	-1.51	-0.67665	0.0453278	-28.7
eca_miR_505_st	CGUCAACACUUGCUGGUUUCCU	0.0024903	8.06721	MSL1	male-specific lethal 1 homolog (Drosophila)	Ssc_5128_1_S1_at	1.17193e-10	-1.89	-0.841658	0.00443916	-28.2
eca_miR_505_st	CGUCAACACUUGCUGGUUUCCU	0.0024903	8.06721	TATDN2	TatD DNase domain containing 2	Ssc_3145_1_S1_at	9.19251e-08	-1.97	-0.703899	0.0343138	-27.9
eca_miR_505_st	CGUCAACACUUGCUGGUUUCCU	0.0024903	8.06721	EIF4E	Homo sapiens eukaryotic translation initiation factor 4E (EIF4E), transcript variant 2, mRNA	Ssc_22107_2_A1_at	2.97819e-07	-1.51	-0.679101	0.0442555	-27.7
eca_miR_505_st	CGUCAACACUUGCUGGUUUCCU	0.0024903	8.06721	ZBED4	zinc finger, BED-type containing 4	Ssc_22217_1_S1_at	2.469e-08	-2.07	-0.703298	0.0345355	-27.6
eca_miR_505_st	CGUCAACACUUGCUGGUUUCCU	0.0024903	8.06721	DDX18	DEAD (Asp-Glu-Ala-Asp) box polypeptide 18	Ssc_4682_1_A1_at	2.60151e-10	-1.78	-0.68964	0.0398307	-27.5
eca_miR_505_st	CGUCAACACUUGCUGGUUUCCU	0.0024903	8.06721	SOCS4	suppressor of cytokine signaling 4	Ssc_30339_1_A1_at	1.15863e-10	-2.44	-0.761275	0.0171727	-26.8
eca_miR_505_st	CGUCAACACUUGCUGGUUUCCU	0.0024903	8.06721	DDX52	DEAD (Asp-Glu-Ala-Asp) box polypeptide 52	Ssc_8892_1_S1_at	8.53856e-07	-2.05	-0.713579	0.0308678	-26.4
eca_miR_505_st	CGUCAACACUUGCUGGUUUCCU	0.0024903	8.06721	WDR3	WD repeat domain 3	Ssc_15629_1_S1_at	2.05061e-10	-1.56	-0.69428	0.0379766	-26.1
eca_miR_505_st	CGUCAACACUUGCUGGUUUCCU	0.0024903	8.06721	LARP4	Homo sapiens La ribonucleoprotein domain family, member 4 (LARP4), transcript variant 3, mRNA	Ssc_30501_1_A1_at	1.72597e-08	-1.85	-0.734901	0.0240931	-25.6
eca_miR_505_st	CGUCAACACUUGCUGGUUUCCU	0.0024903	8.06721	LARP4	Homo sapiens La ribonucleoprotein domain family, member 4 (LARP4), transcript variant 3, mRNA	Ssc_24420_1_A1_at	2.20292e-11	-1.98	-0.719957	0.0287255	-25.6
eca_miR_505_st	CGUCAACACUUGCUGGUUUCCU	0.0024903	8.06721	LARP4	Homo sapiens La ribonucleoprotein domain family, member 4 (LARP4), transcript variant 3, mRNA	Ssc_22032_1_A1_at	1.00938e-10	-1.81	-0.695409	0.0375342	-25.6
eca_miR_505_st	CGUCAACACUUGCUGGUUUCCU	0.0024903	8.06721	SDC1	syndecan 1	Ssc_31172_1_S1_at	3.39778e-10	-1.53	-0.700746	0.0354879	-25.5
oan_miR_29a_st	UAGCACCAUUUGAAAUCGGUU	0.0190495	7.10896	EML5	echinoderm microtubule associated protein like 5	Ssc_1221_1_A1_at	2.21237e-05	-1.64	-0.798647	0.00984395	-25.7
tgu_miR_29a_st	UAGCACCAUUUGAAAUCGGUU	0.001227	6.72685	RNF2	ring finger protein 2	Ssc_25344_1_S1_at	2.71445e-05	-1.65	-0.743247	0.0217347	-26.4
tgu_miR_29a_st	UAGCACCAUUUGAAAUCGGUU	0.001227	6.72685	TIMM44	translocase of inner mitochondrial membrane 44 homolog (yeast)	Ssc_21977_1_S1_at	1.74446e-08	-1.71	-0.728321	0.026067	-26
tgu_miR_29a_st	UAGCACCAUUUGAAAUCGGUU	0.001227	6.72685	CDC6	cell division cycle 6 homolog (S. cerevisiae)	Ssc_11879_1_A1_at	4.29135e-09	-7.27	-0.794555	0.0105168	-25.8
tgu_miR_29a_st	UAGCACCAUUUGAAAUCGGUU	0.001227	6.72685	EML5	echinoderm microtubule associated protein like 5	Ssc_1221_1_A1_at	2.21237e-05	-1.64	-0.844765	0.00415497	-25.7
tgu_miR_29a_st	UAGCACCAUUUGAAAUCGGUU	0.001227	6.72685	DNAJA1	DnaJ homolog subfamily A member 1 (Heat shock 40 kDa protein 4)(DnaJ protein homolog 2)(HDJ-2)(HSJ-2)(HSDJ) [Source:UniProtKB/Swiss-Prot;Acc:P31689]	Ssc_8473_1_S2_at	3.13236e-11	-2.73	-0.788269	0.0116099	-25.1
tgu_miR_29a_st	UAGCACCAUUUGAAAUCGGUU	0.001227	6.72685	DNAJA1	DnaJ (Hsp40) homolog, subfamily A, member 1	Ssc_8473_1_S1_at	1.91243e-09	-1.84	-0.767911	0.015669	-25.1
tgu_miR_29a_st	UAGCACCAUUUGAAAUCGGUU	0.001227	6.72685	CYP26A1	cytochrome P450, family 26, subfamily A, polypeptide 1	Ssc_7486_1_A1_at	1.16815e-07	-1.8	-0.716363	0.0299201	-25
xtr_miR_29a_st	UAGCACCAUUUGAAAUCGGUU	0.00143575	6.71014	RNF2	ring finger protein 2	Ssc_25344_1_S1_at	2.71445e-05	-1.65	-0.737532	0.0233325	-26.4
xtr_miR_29a_st	UAGCACCAUUUGAAAUCGGUU	0.00143575	6.71014	TIMM44	translocase of inner mitochondrial membrane 44 homolog (yeast)	Ssc_21977_1_S1_at	1.74446e-08	-1.71	-0.697042	0.0369002	-26
xtr_miR_29a_st	UAGCACCAUUUGAAAUCGGUU	0.00143575	6.71014	CDC6	cell division cycle 6 homolog (S. cerevisiae)	Ssc_11879_1_A1_at	4.29135e-09	-7.27	-0.723659	0.0275278	-25.8
xtr_miR_29a_st	UAGCACCAUUUGAAAUCGGUU	0.00143575	6.71014	EML5	echinoderm microtubule associated protein like 5	Ssc_1221_1_A1_at	2.21237e-05	-1.64	-0.844417	0.00418616	-25.7
xtr_miR_29a_st	UAGCACCAUUUGAAAUCGGUU	0.00143575	6.71014	DNAJA1	DnaJ homolog subfamily A member 1 (Heat shock 40 kDa protein 4)(DnaJ protein homolog 2)(HDJ-2)(HSJ-2)(HSDJ) [Source:UniProtKB/Swiss-Prot;Acc:P31689]	Ssc_8473_1_S2_at	3.13236e-11	-2.73	-0.725132	0.0270605	-25.1
xtr_miR_29a_st	UAGCACCAUUUGAAAUCGGUU	0.00143575	6.71014	DNAJA1	DnaJ (Hsp40) homolog, subfamily A, member 1	Ssc_8473_1_S1_at	1.91243e-09	-1.84	-0.683368	0.0424277	-25.1
ggo_miR_101_st	UACAGUACUGUGAUAACUGAAG	0.00385948	6.00227	RBM12	RNA binding motif protein 12	Ssc_24531_1_S1_at	2.94764e-12	-1.53	-0.729699	0.0256452	-27.3
ggo_miR_101_st	UACAGUACUGUGAUAACUGAAG	0.00385948	6.00227	EML5	echinoderm microtubule associated protein like 5	Ssc_1221_1_A1_at	2.21237e-05	-1.64	-0.78207	0.0127602	-25.3
ggo_miR_101_st	UACAGUACUGUGAUAACUGAAG	0.00385948	6.00227	HELLS	helicase, lymphoid-specific	Ssc_7910_1_A1_at	1.33897e-06	-1.98	-0.789383	0.0114109	-25
ggo_miR_101_st	UACAGUACUGUGAUAACUGAAG	0.00385948	6.00227	HELLS	helicase, lymphoid-specific	Ssc_7910_2_A1_a_at	4.18813e-05	-1.72	-0.71643	0.0298976	-25
sla_miR_101_st	UACAGUACUGUGAUAACUGAAG	0.00336703	5.23655	RBM12	RNA binding motif protein 12	Ssc_24531_1_S1_at	2.94764e-12	-1.53	-0.699024	0.0361403	-27.3
sla_miR_101_st	UACAGUACUGUGAUAACUGAAG	0.00336703	5.23655	EML5	echinoderm microtubule associated protein like 5	Ssc_1221_1_A1_at	2.21237e-05	-1.64	-0.704359	0.0341448	-25.3
ppa_miR_24_star_st	GUGCCUACUGAGCUGAUAUCAGU	0.00325674	5.11478	USP46	ubiquitin specific peptidase 46	Ssc_6053_1_A1_at	7.03506e-07	-1.61	-0.738905	0.0229417	-25.5
mml_miR_505_st	CGUCAACACUUGCUGGUUUCCU	0.0362449	4.35017	ABCA7	ATP-binding cassette, sub-family A (ABC1), member 7	Ssc_19583_1_A1_at	0.00219884	-1.51	-0.669742	0.0484394	-28.7
dan_miR_289_st	UAAAUAUUUAAGUGGAGCCUGCGACU	0.0259533	3.92267	TMCC3	transmembrane and coiled-coil domain family 3	Ssc_17595_1_S1_at	1.70548e-08	-1.54	-0.681333	0.0432931	-28.8
dan_miR_289_st	UAAAUAUUUAAGUGGAGCCUGCGACU	0.0259533	3.92267	KIAA1430	KIAA1430	Ssc_25336_1_S1_at	2.24383e-09	-1.65	-0.70442	0.0341223	-28.5
dan_miR_289_st	UAAAUAUUUAAGUGGAGCCUGCGACU	0.0259533	3.92267	RNF2	ring finger protein 2	Ssc_25344_1_S1_at	2.71445e-05	-1.65	-0.741782	0.022137	-26.9
oan_miR_125_star_st	ACGGGUUAGGUUCUUGGGAGC	0.0123897	3.40567	MSL1	male-specific lethal 1 homolog (Drosophila)	Ssc_5128_1_S1_at	1.17193e-10	-1.89	-0.786221	0.0119819	-32
oan_miR_125_star_st	ACGGGUUAGGUUCUUGGGAGC	0.0123897	3.40567	ULK3	unc-51-like kinase 3 (C. elegans)	Ssc_3447_1_S1_at	1.98757e-08	-1.6	-0.82367	0.00635005	-31
oan_miR_125_star_st	ACGGGUUAGGUUCUUGGGAGC	0.0123897	3.40567	LARS	Homo sapiens leucyl-tRNA synthetase (LARS), mRNA	Ssc_27018_1_S1_at	3.36976e-06	-3.32	-0.719129	0.0289977	-30.8
oan_miR_125_star_st	ACGGGUUAGGUUCUUGGGAGC	0.0123897	3.40567	GIT2	Homo sapiens G protein-coupled receptor kinase interacting ArfGAP 2 (GIT2), transcript variant 5, mRNA	Ssc_2113_1_S1_at	1.17709e-05	-1.59	-0.699147	0.0360933	-30.2
oan_miR_125_star_st	ACGGGUUAGGUUCUUGGGAGC	0.0123897	3.40567	SDC1	syndecan 1	Ssc_31172_1_S1_at	3.39778e-10	-1.53	-0.744244	0.0214634	-30
oan_miR_125_star_st	ACGGGUUAGGUUCUUGGGAGC	0.0123897	3.40567	TMEM79	Homo sapiens transmembrane protein 79 (TMEM79), transcript variant 2, transcribed RNA	Ssc_3610_1_A1_at	5.9971e-12	-1.89	-0.706559	0.0333432	-29.5
oan_miR_125_star_st	ACGGGUUAGGUUCUUGGGAGC	0.0123897	3.40567	USP46	ubiquitin specific peptidase 46	Ssc_6053_1_A1_at	7.03506e-07	-1.61	-0.795519	0.0103555	-28.7
oan_miR_125_star_st	ACGGGUUAGGUUCUUGGGAGC	0.0123897	3.40567	UBE2R2	ubiquitin-conjugating enzyme E2R 2	Ssc_29460_1_A1_at	5.92508e-07	-1.53	-0.813599	0.00763245	-28.2
oan_miR_125_star_st	ACGGGUUAGGUUCUUGGGAGC	0.0123897	3.40567	PAFAH1B1	platelet-activating factor acetylhydrolase, isoform Ib, alpha subunit 45kDa	Ssc_16576_1_S1_at	9.66972e-09	-2.51	-0.776465	0.0138641	-28
oan_miR_125_star_st	ACGGGUUAGGUUCUUGGGAGC	0.0123897	3.40567	RBM12	RNA binding motif protein 12	Ssc_3976_1_A1_at	4.13113e-11	-2.16	-0.748758	0.0202642	-26.5
mmu_miR_484_st	UCAGGCUCAGUCCCCUCCCGAU	0.0482456	3.39919	FGFR3	fibroblast growth factor receptor 3	Ssc_4344_1_A1_at	2.79024e-11	-1.64	-0.694509	0.0378868	-33.1
rno_miR_22_star_st	AGUUCUUCAGUGGCAAGCUUUA	0.0349146	3.31411	ARGLU1	arginine and glutamate rich 1	Ssc_25257_1_S1_at	9.9293e-05	-2.05	-0.67026	0.0482013	-27.9
xtr_miR_101a_st	UACAGUACUGUGAUAACUGAAG	0.0175878	3.1187	RBM12	RNA binding motif protein 12	Ssc_3976_1_A1_at	4.13113e-11	-2.16	-0.774343	0.0142982	-27.3
bta_miR_660_st	UACCCAUUGCAUAUCGGAGCUG	0.0453583	3.02752	CAMKK2	calcium/calmodulin-dependent protein kinase kinase 2, beta	Ssc_5179_1_A1_at	3.69595e-07	-1.81	-0.686768	0.0410065	-29.3
bta_miR_660_st	UACCCAUUGCAUAUCGGAGCUG	0.0453583	3.02752	NOL6	nucleolar protein family 6 (RNA-associated)	Ssc_18129_1_A1_at	6.25045e-10	-1.57	-0.690562	0.0394576	-28.8
bta_miR_660_st	UACCCAUUGCAUAUCGGAGCUG	0.0453583	3.02752	MSL1	male-specific lethal 1 homolog (Drosophila)	Ssc_5128_1_S1_at	1.17193e-10	-1.89	-0.756229	0.018378	-27.9
bta_miR_660_st	UACCCAUUGCAUAUCGGAGCUG	0.0453583	3.02752	ZFX	zinc finger protein, X-linked	Ssc_9529_1_A1_at	6.77441e-05	-1.57	-0.724399	0.0272925	-27.9
bta_miR_660_st	UACCCAUUGCAUAUCGGAGCUG	0.0453583	3.02752	PSMF1	proteasome (prosome, macropain) inhibitor subunit 1 (PI31)	Ssc_7666_1_A1_at	6.47594e-05	-2.01	-0.716518	0.0298681	-27.8
bta_miR_660_st	UACCCAUUGCAUAUCGGAGCUG	0.0453583	3.02752	PSMD12	Homo sapiens proteasome (prosome, macropain) 26S subunit, non-ATPase, 12 (PSMD12), transcript variant 2, mRNA	Ssc_17629_1_A1_at	8.67618e-09	-1.58	-0.684877	0.0417931	-27.7
bta_miR_660_st	UACCCAUUGCAUAUCGGAGCUG	0.0453583	3.02752	CPT1A	carnitine palmitoyltransferase 1A (liver)	Ssc_8974_1_S1_at	4.61282e-15	-2.67	-0.728899	0.0258894	-27.3
bta_miR_660_st	UACCCAUUGCAUAUCGGAGCUG	0.0453583	3.02752	ZNF280D	Homo sapiens zinc finger protein 280D (ZNF280D), transcript variant 3, mRNA	Ssc_15024_1_A1_at	3.11652e-08	-2.01	-0.802621	0.00921878	-27.1
bta_miR_660_st	UACCCAUUGCAUAUCGGAGCUG	0.0453583	3.02752	PYGO2	pygopus homolog 2 (Drosophila)	Ssc_4680_1_S1_at	5.68328e-05	-1.68	-0.780276	0.0131069	-27.1
bta_miR_660_st	UACCCAUUGCAUAUCGGAGCUG	0.0453583	3.02752	RRP12	Homo sapiens ribosomal RNA processing 12 homolog (S. cerevisiae) (RRP12), transcript variant 2, mRNA	Ssc_24912_1_S1_at	9.2661e-12	-1.88	-0.70823	0.0327426	-26.6
bta_miR_660_st	UACCCAUUGCAUAUCGGAGCUG	0.0453583	3.02752	PLEKHH1	pleckstrin homology domain containing, family H (with MyTH4 domain) member 1	Ssc_10413_1_A1_at	5.85463e-08	-1.96	-0.738872	0.022951	-26.4
bta_miR_660_st	UACCCAUUGCAUAUCGGAGCUG	0.0453583	3.02752	PPP1R8	protein phosphatase 1, regulatory (inhibitor) subunit 8	Ssc_26807_1_S1_a_at	1.00341e-09	-1.65	-0.68446	0.0419679	-26.4
bta_miR_660_st	UACCCAUUGCAUAUCGGAGCUG	0.0453583	3.02752	SDC1	syndecan 1	Ssc_31172_2_S1_at	1.75356e-06	-1.6	-0.684729	0.0418552	-26.3
bta_miR_660_st	UACCCAUUGCAUAUCGGAGCUG	0.0453583	3.02752	DDX42	Homo sapiens DEAD (Asp-Glu-Ala-Asp) box polypeptide 42 (DDX42), transcript variant 2, mRNA	Ssc_20429_1_S1_at	8.86475e-10	-1.62	-0.781657	0.0128396	-26.2
bta_miR_660_st	UACCCAUUGCAUAUCGGAGCUG	0.0453583	3.02752	ARMC8	armadillo repeat containing 8	Ssc_2928_1_S1_at	7.09408e-05	-1.65	-0.737146	0.0234429	-26.1
bta_miR_660_st	UACCCAUUGCAUAUCGGAGCUG	0.0453583	3.02752	BCLAF1	Homo sapiens BCL2-associated transcription factor 1 (BCLAF1), transcript variant 3, mRNA	Ssc_10944_1_A1_at	2.34336e-10	-1.71	-0.696225	0.0372167	-25.9
bta_miR_660_st	UACCCAUUGCAUAUCGGAGCUG	0.0453583	3.02752	TRIM27	tripartite motif-containing 27	Ssc_14997_1_A1_at	8.72551e-07	-1.79	-0.688654	0.0402318	-25.6
bta_miR_660_st	UACCCAUUGCAUAUCGGAGCUG	0.0453583	3.02752	PPP6C	Homo sapiens protein phosphatase 6, catalytic subunit (PPP6C), transcript variant 3, mRNA	Ssc_15257_1_S1_a_at	1.31628e-05	-1.54	-0.748039	0.0204521	-25.3
bta_miR_660_st	UACCCAUUGCAUAUCGGAGCUG	0.0453583	3.02752	NRARP	NOTCH-regulated ankyrin repeat protein	Ssc_28513_1_S1_at	4.80018e-19	-1.78	-0.710128	0.0320691	-25
mml_miR_101_st	UACAGUACUGUGAUAACUGAAG	0.0266437	2.8252	EML5	echinoderm microtubule associated protein like 5	Ssc_1221_1_A1_at	2.21237e-05	-1.64	-0.688816	0.0401655	-25.3
ppa_miR_101_st	UACAGUACUGUGAUAACUGAAG	0.024931	2.81075	RBM12	RNA binding motif protein 12	Ssc_3976_1_A1_at	4.13113e-11	-2.16	-0.765621	0.0161775	-27.3
ppa_miR_101_st	UACAGUACUGUGAUAACUGAAG	0.024931	2.81075	RBM12	RNA binding motif protein 12	Ssc_24531_1_S1_at	2.94764e-12	-1.53	-0.749981	0.019947	-27.3
ppa_miR_101_st	UACAGUACUGUGAUAACUGAAG	0.024931	2.81075	EML5	echinoderm microtubule associated protein like 5	Ssc_1221_1_A1_at	2.21237e-05	-1.64	-0.876796	0.00191217	-25.3
ppa_miR_101_st	UACAGUACUGUGAUAACUGAAG	0.024931	2.81075	MID1	midline 1 (Opitz/BBB syndrome)	Ssc_23921_1_S1_at	5.2649e-07	-1.56	-0.675462	0.0458535	-25.3
oan_miR_101_st	UACAGUACUGUGAUAACUGAAG	0.000857594	2.79545	RBM12	RNA binding motif protein 12	Ssc_3976_1_A1_at	4.13113e-11	-2.16	-0.893826	0.00115582	-27.3
oan_miR_101_st	UACAGUACUGUGAUAACUGAAG	0.000857594	2.79545	RBM12	RNA binding motif protein 12	Ssc_24531_1_S1_at	2.94764e-12	-1.53	-0.835369	0.00505467	-27.3
oan_miR_101_st	UACAGUACUGUGAUAACUGAAG	0.000857594	2.79545	LARS	Homo sapiens leucyl-tRNA synthetase (LARS), mRNA	Ssc_27018_1_S1_at	3.36976e-06	-3.32	-0.820602	0.00672385	-26.6
oan_miR_101_st	UACAGUACUGUGAUAACUGAAG	0.000857594	2.79545	CHD7	chromodomain helicase DNA binding protein 7	Ssc_27488_2_A1_at	1.01991e-11	-1.83	-0.751212	0.0196311	-26.1
oan_miR_101_st	UACAGUACUGUGAUAACUGAAG	0.000857594	2.79545	EML5	echinoderm microtubule associated protein like 5	Ssc_1221_1_A1_at	2.21237e-05	-1.64	-0.823305	0.00639383	-25.3
oan_miR_101_st	UACAGUACUGUGAUAACUGAAG	0.000857594	2.79545	MID1	midline 1 (Opitz/BBB syndrome)	Ssc_23921_1_S1_at	5.2649e-07	-1.56	-0.68	0.0438661	-25.3
bhv1_miR_B6_st	AAGUGCCCGACGCGGGGAACGUG	0.0368561	2.68646	ENC1	ectodermal-neural cortex (with BTB-like domain)	Ssc_10168_1_A1_at	0.000209823	-1.61	-0.706013	0.033541	-34.8
dre_miR_363_st	AAUUGCACGGUAUCCAUCUGUA	0.0206544	2.39031	S1PR2	sphingosine-1-phosphate receptor 2	Ssc_5467_1_A1_at	2.94781e-07	-1.77	-0.73786	0.0232386	-29.4
dre_miR_363_st	AAUUGCACGGUAUCCAUCUGUA	0.0206544	2.39031	PPRC1	peroxisome proliferator-activated receptor gamma, coactivator-related 1	Ssc_30690_1_A1_at	1.69037e-08	-2.68	-0.716102	0.0300082	-28.1
dre_miR_363_st	AAUUGCACGGUAUCCAUCUGUA	0.0206544	2.39031	PLEKHH1	pleckstrin homology domain containing, family H (with MyTH4 domain) member 1	Ssc_10413_1_A1_at	5.85463e-08	-1.96	-0.69139	0.0391247	-28
dre_miR_363_st	AAUUGCACGGUAUCCAUCUGUA	0.0206544	2.39031	FAM53C	family with sequence similarity 53, member C	Ssc_2637_1_A1_at	4.70526e-07	-1.55	-0.725436	0.0269649	-27.8
dre_miR_363_st	AAUUGCACGGUAUCCAUCUGUA	0.0206544	2.39031	HERPUD2	HERPUD family member 2	Ssc_27248_1_S1_at	9.5884e-08	-1.71	-0.726363	0.0266743	-27.1
dre_miR_363_st	AAUUGCACGGUAUCCAUCUGUA	0.0206544	2.39031	PAFAH1B1	platelet-activating factor acetylhydrolase, isoform Ib, alpha subunit 45kDa	Ssc_16576_1_S1_at	9.66972e-09	-2.51	-0.814325	0.00753455	-27
dre_miR_363_st	AAUUGCACGGUAUCCAUCUGUA	0.0206544	2.39031	ATXN1	Homo sapiens ataxin 1 (ATXN1), transcript variant 2, mRNA	Ssc_25844_1_S1_at	4.28829e-05	-1.85	-0.718934	0.0290623	-26.9
dre_miR_363_st	AAUUGCACGGUAUCCAUCUGUA	0.0206544	2.39031	TRIM35	tripartite motif-containing 35	Ssc_26268_1_S1_at	3.60875e-05	-1.52	-0.71107	0.0317381	-26.7
dre_miR_363_st	AAUUGCACGGUAUCCAUCUGUA	0.0206544	2.39031	POP4	Ribonuclease P protein subunit p29 (hPOP4)(EC 3.1.26.5) [Source:UniProtKB/Swiss-Prot;Acc:O95707]	Ssc_24216_1_S1_at	1.62276e-08	-1.61	-0.736243	0.023703	-26.6
dre_miR_363_st	AAUUGCACGGUAUCCAUCUGUA	0.0206544	2.39031	GATAD2A	GATA zinc finger domain containing 2A	Ssc_19271_2_S1_at	1.35946e-09	-1.57	-0.731251	0.0251753	-26.5
dre_miR_363_st	AAUUGCACGGUAUCCAUCUGUA	0.0206544	2.39031	GABPB1	GA binding protein transcription factor, beta subunit 1	Ssc_6469_1_A1_at	3.50318e-05	-1.74	-0.846815	0.00397446	-26.1
dre_miR_363_st	AAUUGCACGGUAUCCAUCUGUA	0.0206544	2.39031	ADPRH	Homo sapiens ADP-ribosylarginine hydrolase (ADPRH), mRNA	Ssc_15424_1_S1_at	1.08367e-08	-1.63	-0.81854	0.00698323	-26.1
dre_miR_363_st	AAUUGCACGGUAUCCAUCUGUA	0.0206544	2.39031	TFAP2C	Sus scrofa transcription factor AP-2 gamma (activating enhancer binding protein 2 gamma) (TFAP2C), mRNA	Ssc_7370_1_A1_at	1.25043e-06	-2.22	-0.760229	0.017418	-26
dre_miR_363_st	AAUUGCACGGUAUCCAUCUGUA	0.0206544	2.39031	DGCR8	DiGeorge syndrome critical region gene 8	Ssc_28410_1_S1_at	4.91016e-09	-2.18	-0.749998	0.0199426	-25.9
dre_miR_363_st	AAUUGCACGGUAUCCAUCUGUA	0.0206544	2.39031	TXLNA	taxilin alpha	Ssc_1423_1_A1_at	1.79249e-08	-1.69	-0.729823	0.0256075	-25.9
dre_miR_363_st	AAUUGCACGGUAUCCAUCUGUA	0.0206544	2.39031	CAMKK2	calcium/calmodulin-dependent protein kinase kinase 2, beta	Ssc_5179_1_A1_at	3.69595e-07	-1.81	-0.757903	0.0179723	-25.8
dre_miR_363_st	AAUUGCACGGUAUCCAUCUGUA	0.0206544	2.39031	RBM15	RNA binding motif protein 15	Ssc_22374_2_S1_a_at	2.78646e-08	-1.74	-0.683623	0.0423201	-25.6
dre_miR_363_st	AAUUGCACGGUAUCCAUCUGUA	0.0206544	2.39031	ABCA7	ATP-binding cassette, sub-family A (ABC1), member 7	Ssc_19583_1_A1_at	0.00219884	-1.51	-0.739431	0.0227932	-25.3
dre_miR_363_st	AAUUGCACGGUAUCCAUCUGUA	0.0206544	2.39031	TATDN2	TatD DNase domain containing 2	Ssc_3145_1_S1_at	9.19251e-08	-1.97	-0.687603	0.0406626	-25.1
dre_miR_363_st	AAUUGCACGGUAUCCAUCUGUA	0.0206544	2.39031	SYK	Homo sapiens spleen tyrosine kinase (SYK), transcript variant 4, transcribed RNA	Ssc_7271_1_A1_at	3.47745e-15	-1.7	-0.726232	0.0267153	-25
tni_miR_128_st	UCACAGUGAACCGGUCUCUUUU	0.0175298	2.30281	UBE2R2	ubiquitin-conjugating enzyme E2R 2	Ssc_29460_1_A1_at	5.92508e-07	-1.53	-0.692975	0.0384925	-25.7
tni_miR_128_st	UCACAGUGAACCGGUCUCUUUU	0.0175298	2.30281	ULK3	unc-51-like kinase 3 (C. elegans)	Ssc_3447_1_S1_at	1.98757e-08	-1.6	-0.733338	0.0245526	-25.1
mmu_miR_10a_st	UACCCUGUAGAUCCGAAUUUGUG	0.0182684	2.29397	KLHL18	kelch-like 18 (Drosophila)	Ssc_2251_1_A1_at	1.70186e-07	-2.12	-0.719294	0.0289433	-29.9
mmu_miR_10a_st	UACCCUGUAGAUCCGAAUUUGUG	0.0182684	2.29397	SLC39A6	solute carrier family 39 (zinc transporter), member 6	Ssc_6670_1_A1_at	1.70813e-09	-1.66	-0.667629	0.0494175	-28.7
mmu_miR_10a_st	UACCCUGUAGAUCCGAAUUUGUG	0.0182684	2.29397	SFN	stratifin	Ssc_2165_2_S1_a_at	5.30572e-10	-1.67	-0.704896	0.0339477	-28.6
mmu_miR_10a_st	UACCCUGUAGAUCCGAAUUUGUG	0.0182684	2.29397	LMNB2	lamin B2	Ssc_12709_1_A1_at	1.16373e-09	-2.19	-0.733776	0.0244233	-27.8
mmu_miR_10a_st	UACCCUGUAGAUCCGAAUUUGUG	0.0182684	2.29397	IQCC	IQ domain-containing protein C [Source:UniProtKB/Swiss-Prot;Acc:Q4KMZ1]	Ssc_17852_1_S1_at	0.000107098	-1.56	-0.681599	0.0431792	-27.4
mmu_miR_10a_st	UACCCUGUAGAUCCGAAUUUGUG	0.0182684	2.29397	TUBB2B	tubulin, beta 2B	Ssc_10115_3_S1_a_at	7.12287e-08	-1.57	-0.67406	0.046479	-27.4
mmu_miR_10a_st	UACCCUGUAGAUCCGAAUUUGUG	0.0182684	2.29397	TXLNA	taxilin alpha	Ssc_1423_1_A1_at	1.79249e-08	-1.69	-0.679873	0.043921	-27.3
mmu_miR_10a_st	UACCCUGUAGAUCCGAAUUUGUG	0.0182684	2.29397	ZNF367	zinc finger protein 367	Ssc_24505_1_A1_at	3.16763e-07	-2.23	-0.810465	0.00806471	-27.1
mmu_miR_10a_st	UACCCUGUAGAUCCGAAUUUGUG	0.0182684	2.29397	MFSD9	major facilitator superfamily domain containing 9	Ssc_21159_1_S1_at	1.99613e-05	-1.56	-0.799722	0.00967207	-27
mmu_miR_10a_st	UACCCUGUAGAUCCGAAUUUGUG	0.0182684	2.29397	FEN1	flap structure-specific endonuclease 1	Ssc_21701_1_S1_at	4.99976e-07	-2.45	-0.741004	0.0223527	-26.9
mmu_miR_10a_st	UACCCUGUAGAUCCGAAUUUGUG	0.0182684	2.29397	TLE1	Transducin-like enhancer protein 1 (Enhancer of split groucho-like protein 1)(ESG1)(E(Sp1) homolog) [Source:UniProtKB/Swiss-Prot;Acc:Q04724]	Ssc_18454_1_A1_at	7.61292e-12	-1.51	-0.753039	0.0191685	-26.8
mmu_miR_10a_st	UACCCUGUAGAUCCGAAUUUGUG	0.0182684	2.29397	UBAP2L	Homo sapiens ubiquitin associated protein 2-like (UBAP2L), transcript variant 2, mRNA	Ssc_3455_2_S1_at	2.08805e-05	-1.8	-0.826595	0.00600716	-26.4
mmu_miR_10a_st	UACCCUGUAGAUCCGAAUUUGUG	0.0182684	2.29397	ADPRHL2	ADP-ribosylhydrolase like 2	Ssc_4031_1_A1_at	3.72345e-07	-1.52	-0.761573	0.0171031	-26.1
mmu_miR_10a_st	UACCCUGUAGAUCCGAAUUUGUG	0.0182684	2.29397	TATDN2	TatD DNase domain containing 2	Ssc_3145_1_S1_at	9.19251e-08	-1.97	-0.795455	0.0103663	-25.5
mmu_miR_10a_st	UACCCUGUAGAUCCGAAUUUGUG	0.0182684	2.29397	TMCC3	transmembrane and coiled-coil domain family 3	Ssc_17595_1_S1_at	1.70548e-08	-1.54	-0.77456	0.0142533	-25.4
mmu_miR_10a_st	UACCCUGUAGAUCCGAAUUUGUG	0.0182684	2.29397	EML5	echinoderm microtubule associated protein like 5	Ssc_1221_1_A1_at	2.21237e-05	-1.64	-0.709508	0.032288	-25.3
mmu_miR_10a_st	UACCCUGUAGAUCCGAAUUUGUG	0.0182684	2.29397	FARSA	phenylalanyl-tRNA synthetase, alpha subunit	Ssc_19231_2_S1_at	2.2663e-07	-1.76	-0.678108	0.0446877	-25.2
mmu_miR_10a_st	UACCCUGUAGAUCCGAAUUUGUG	0.0182684	2.29397	SLC16A3	solute carrier family 16, member 3 (monocarboxylic acid transporter 4)	Ssc_22067_1_A1_at	1.82436e-10	-2.29	-0.775846	0.0139899	-25.1
dwi_miR_92b_st	AAUUGCACUAGUCCCGGCCUGC	0.0291558	2.10353	PHF23	PHD finger protein 23	Ssc_25656_1_A1_at	4.82323e-07	-1.58	-0.75635	0.0183487	-33.8
dwi_miR_92b_st	AAUUGCACUAGUCCCGGCCUGC	0.0291558	2.10353	PKP1	plakophilin 1 (ectodermal dysplasia/skin fragility syndrome)	Ssc_2963_1_S1_at	1.28716e-11	-1.57	-0.753623	0.0190221	-31.1
dwi_miR_92b_st	AAUUGCACUAGUCCCGGCCUGC	0.0291558	2.10353	CPT1A	carnitine palmitoyltransferase 1A (liver)	Ssc_8974_1_S1_at	4.61282e-15	-2.67	-0.702384	0.0348749	-29.7
dwi_miR_92b_st	AAUUGCACUAGUCCCGGCCUGC	0.0291558	2.10353	ULK3	unc-51-like kinase 3 (C. elegans)	Ssc_3447_1_S1_at	1.98757e-08	-1.6	-0.740944	0.0223695	-29.3
dwi_miR_92b_st	AAUUGCACUAGUCCCGGCCUGC	0.0291558	2.10353	GPRC5A	G protein-coupled receptor, family C, group 5, member A	Ssc_9069_1_A1_at	3.51089e-17	-1.79	-0.707322	0.0330682	-29.1
dwi_miR_92b_st	AAUUGCACUAGUCCCGGCCUGC	0.0291558	2.10353	YWHAG	tyrosine 3-monooxygenase/tryptophan 5-monooxygenase activation protein, gamma polypeptide	Ssc_4086_1_S1_at	9.50378e-12	-1.52	-0.667026	0.0496989	-27.8
dwi_miR_92b_st	AAUUGCACUAGUCCCGGCCUGC	0.0291558	2.10353	HEXIM1	hexamethylene bis-acetamide inducible 1	Ssc_5567_1_S1_at	7.7795e-12	-2.34	-0.677251	0.0450632	-26.5
dwi_miR_92b_st	AAUUGCACUAGUCCCGGCCUGC	0.0291558	2.10353	LIN37	lin-37 homolog (C. elegans)	Ssc_2772_1_S1_a_at	4.61982e-10	-1.63	-0.750294	0.0198665	-25.4
mmu_miR_1934_star_st	AGGAUGACGGUGGGGCUGGUGA	0.0373404	2.06601	TLE1	Transducin-like enhancer protein 1 (Enhancer of split groucho-like protein 1)(ESG1)(E(Sp1) homolog) [Source:UniProtKB/Swiss-Prot;Acc:Q04724]	Ssc_18454_1_A1_at	7.61292e-12	-1.51	-0.818777	0.00695315	-35.9
mmu_miR_1934_star_st	AGGAUGACGGUGGGGCUGGUGA	0.0373404	2.06601	DNAJC11	DnaJ (Hsp40) homolog, subfamily C, member 11	Ssc_5994_1_S1_at	1.91163e-09	-1.77	-0.695569	0.037472	-34.8
mmu_miR_1934_star_st	AGGAUGACGGUGGGGCUGGUGA	0.0373404	2.06601	RRP12	Homo sapiens ribosomal RNA processing 12 homolog (S. cerevisiae) (RRP12), transcript variant 2, mRNA	Ssc_24912_1_S1_at	9.2661e-12	-1.88	-0.693886	0.0381321	-34.3
mmu_miR_1934_star_st	AGGAUGACGGUGGGGCUGGUGA	0.0373404	2.06601	MGLL	Homo sapiens monoglyceride lipase (MGLL), transcript variant 2, mRNA	Ssc_19455_1_S1_at	1.46678e-07	-1.79	-0.67788	0.0447876	-33.2
mmu_miR_1934_star_st	AGGAUGACGGUGGGGCUGGUGA	0.0373404	2.06601	ZNF280D	Homo sapiens zinc finger protein 280D (ZNF280D), transcript variant 3, mRNA	Ssc_15024_1_A1_at	3.11652e-08	-2.01	-0.677416	0.0449908	-32.7
mmu_miR_1934_star_st	AGGAUGACGGUGGGGCUGGUGA	0.0373404	2.06601	POP4	Ribonuclease P protein subunit p29 (hPOP4)(EC 3.1.26.5) [Source:UniProtKB/Swiss-Prot;Acc:O95707]	Ssc_24216_1_S1_at	1.62276e-08	-1.61	-0.683841	0.042228	-32.4
mmu_miR_1934_star_st	AGGAUGACGGUGGGGCUGGUGA	0.0373404	2.06601	GATAD2A	GATA zinc finger domain containing 2A	Ssc_19271_2_S1_at	1.35946e-09	-1.57	-0.700442	0.0356025	-31.9
mmu_miR_1934_star_st	AGGAUGACGGUGGGGCUGGUGA	0.0373404	2.06601	DIRAS3	DIRAS family, GTP-binding RAS-like 3	Ssc_2155_1_S1_at	2.83648e-06	-1.61	-0.67465	0.0462151	-31.8
mmu_miR_1934_star_st	AGGAUGACGGUGGGGCUGGUGA	0.0373404	2.06601	GPRC5A	G protein-coupled receptor, family C, group 5, member A	Ssc_9069_1_A1_at	3.51089e-17	-1.79	-0.697698	0.0366476	-31.7
mmu_miR_1934_star_st	AGGAUGACGGUGGGGCUGGUGA	0.0373404	2.06601	ZFX	zinc finger protein, X-linked	Ssc_9529_1_A1_at	6.77441e-05	-1.57	-0.676507	0.0453909	-31.4
mmu_miR_1934_star_st	AGGAUGACGGUGGGGCUGGUGA	0.0373404	2.06601	HRH1	histamine receptor H1	Ssc_9262_1_A1_at	4.70913e-06	-2.27	-0.701891	0.0350585	-29.2
mmu_miR_1934_star_st	AGGAUGACGGUGGGGCUGGUGA	0.0373404	2.06601	FAM53C	family with sequence similarity 53, member C	Ssc_2637_1_A1_at	4.70526e-07	-1.55	-0.696499	0.0371103	-29.1
mmu_miR_1934_star_st	AGGAUGACGGUGGGGCUGGUGA	0.0373404	2.06601	KIAA1430	KIAA1430	Ssc_25336_1_S1_at	2.24383e-09	-1.65	-0.737546	0.0233283	-28.9
mmu_miR_1934_star_st	AGGAUGACGGUGGGGCUGGUGA	0.0373404	2.06601	NUP153	nucleoporin 153kDa	Ssc_28902_1_S1_at	3.46249e-07	-1.59	-0.699961	0.0357842	-28.7
mmu_miR_1934_star_st	AGGAUGACGGUGGGGCUGGUGA	0.0373404	2.06601	MAT2A	methionine adenosyltransferase II, alpha	Ssc_2649_1_A1_at	1.89266e-10	-2.31	-0.666877	0.0497689	-26.1
hsa_miR_30b_star_st	CUGGGAGGUGGAUGUUUACUUC	0.0286897	1.98	BCOR	Homo sapiens BCL6 co-repressor (BCOR), transcript variant 5, mRNA	Ssc_8242_1_S1_at	0.451974	-1.06	-0.78115	0.0129372	-26.2
rno_miR_92b_st	UAUUGCACUCGUCCCGGCCUCC	0.0396923	1.95947	EML5	echinoderm microtubule associated protein like 5	Ssc_1221_1_A1_at	2.21237e-05	-1.64	-0.707218	0.0331055	-26.8
hsa_miR_363_st	AAUUGCACGGUAUCCAUCUGUA	0.00699063	1.91369	PAFAH1B1	platelet-activating factor acetylhydrolase, isoform Ib, alpha subunit 45kDa	Ssc_16576_1_S1_at	9.66972e-09	-2.51	-0.816792	0.00720847	-27
hsa_miR_363_st	AAUUGCACGGUAUCCAUCUGUA	0.00699063	1.91369	GABPB1	GA binding protein transcription factor, beta subunit 1	Ssc_6469_1_A1_at	3.50318e-05	-1.74	-0.690547	0.0394634	-26.1
hsa_miR_363_st	AAUUGCACGGUAUCCAUCUGUA	0.00699063	1.91369	TFAP2C	Sus scrofa transcription factor AP-2 gamma (activating enhancer binding protein 2 gamma) (TFAP2C), mRNA	Ssc_7370_1_A1_at	1.25043e-06	-2.22	-0.73221	0.0248882	-26
hsa_miR_363_st	AAUUGCACGGUAUCCAUCUGUA	0.00699063	1.91369	DGCR8	DiGeorge syndrome critical region gene 8	Ssc_28410_1_S1_at	4.91016e-09	-2.18	-0.70869	0.0325785	-25.9
hsa_miR_363_st	AAUUGCACGGUAUCCAUCUGUA	0.00699063	1.91369	SYK	Homo sapiens spleen tyrosine kinase (SYK), transcript variant 4, transcribed RNA	Ssc_7271_1_A1_at	3.47745e-15	-1.7	-0.769286	0.0153688	-25
ssc_miR_128_st	UCACAGUGAACCGGUCUCUUU	0.0440941	1.91346	AQP3	aquaporin 3 (Gill blood group)	Ssc_3832_1_S1_at	6.52434e-09	-2.18	-0.722095	0.0280297	-29.8
ssc_miR_128_st	UCACAGUGAACCGGUCUCUUU	0.0440941	1.91346	SNX6	sorting nexin 6	Ssc_30964_1_A1_at	2.96614e-09	-1.57	-0.728491	0.0260147	-26.7
ssc_miR_128_st	UCACAGUGAACCGGUCUCUUU	0.0440941	1.91346	UBE2R2	ubiquitin-conjugating enzyme E2R 2	Ssc_29460_1_A1_at	5.92508e-07	-1.53	-0.74542	0.0211467	-25.7
ssc_miR_128_st	UCACAGUGAACCGGUCUCUUU	0.0440941	1.91346	ULK3	unc-51-like kinase 3 (C. elegans)	Ssc_3447_1_S1_at	1.98757e-08	-1.6	-0.746082	0.0209698	-25.1
mml_miR_363_st	AAUUGCACGGUAUCCAUCUGUA	0.0208363	1.81764	PAFAH1B1	platelet-activating factor acetylhydrolase, isoform Ib, alpha subunit 45kDa	Ssc_16576_1_S1_at	9.66972e-09	-2.51	-0.741391	0.0222453	-27
mml_miR_363_st	AAUUGCACGGUAUCCAUCUGUA	0.0208363	1.81764	TFAP2C	Sus scrofa transcription factor AP-2 gamma (activating enhancer binding protein 2 gamma) (TFAP2C), mRNA	Ssc_7370_1_A1_at	1.25043e-06	-2.22	-0.707025	0.0331749	-26
mml_miR_363_st	AAUUGCACGGUAUCCAUCUGUA	0.0208363	1.81764	SYK	Homo sapiens spleen tyrosine kinase (SYK), transcript variant 4, transcribed RNA	Ssc_7271_1_A1_at	3.47745e-15	-1.7	-0.71443	0.0305759	-25
eca_miR_128_st	UCACAGUGAACCGGUCUCUUU	0.045549	1.68261	PLEKHH1	pleckstrin homology domain containing, family H (with MyTH4 domain) member 1	Ssc_10413_1_A1_at	5.85463e-08	-1.96	-0.70822	0.0327462	-29.9
eca_miR_128_st	UCACAGUGAACCGGUCUCUUU	0.045549	1.68261	NDNL2	necdin-like 2	Ssc_29941_1_A1_at	4.04657e-09	-1.83	-0.697766	0.0366213	-28.7
eca_miR_128_st	UCACAGUGAACCGGUCUCUUU	0.045549	1.68261	SDC1	syndecan 1	Ssc_31172_2_S1_at	1.75356e-06	-1.6	-0.693794	0.0381684	-28.4
eca_miR_128_st	UCACAGUGAACCGGUCUCUUU	0.045549	1.68261	ZFX	zinc finger protein, X-linked	Ssc_9529_1_A1_at	6.77441e-05	-1.57	-0.7115	0.0315877	-28.3
eca_miR_128_st	UCACAGUGAACCGGUCUCUUU	0.045549	1.68261	ZNF764	Homo sapiens zinc finger protein 764 (ZNF764), mRNA	Ssc_26759_1_A1_at	7.59815e-06	-1.7	-0.673865	0.0465662	-28.3
eca_miR_128_st	UCACAGUGAACCGGUCUCUUU	0.045549	1.68261	ZFAND2A	Homo sapiens zinc finger, AN1-type domain 2A (ZFAND2A), mRNA	Ssc_5082_1_A1_at	4.62163e-08	-3.1	-0.675648	0.0457708	-26.8
eca_miR_128_st	UCACAGUGAACCGGUCUCUUU	0.045549	1.68261	GABPB1	GA binding protein transcription factor, beta subunit 1	Ssc_6469_1_A1_at	3.50318e-05	-1.74	-0.710221	0.0320363	-26.7
eca_miR_128_st	UCACAGUGAACCGGUCUCUUU	0.045549	1.68261	TCEB3	transcription elongation factor B (SIII), polypeptide 3 (110kDa, elongin A)	Ssc_2055_1_S1_at	1.67641e-09	-1.56	-0.748613	0.020302	-25.8
eca_miR_128_st	UCACAGUGAACCGGUCUCUUU	0.045549	1.68261	TCEB3	transcription elongation factor B (SIII), polypeptide 3 (110kDa, elongin A)	Ssc_11430_1_A1_at	3.32319e-10	-1.86	-0.699194	0.0360754	-25.8
eca_miR_128_st	UCACAGUGAACCGGUCUCUUU	0.045549	1.68261	UBE2R2	ubiquitin-conjugating enzyme E2R 2	Ssc_29460_1_A1_at	5.92508e-07	-1.53	-0.767719	0.0157113	-25.7
eca_miR_128_st	UCACAGUGAACCGGUCUCUUU	0.045549	1.68261	ADPRH	Homo sapiens ADP-ribosylarginine hydrolase (ADPRH), mRNA	Ssc_15424_1_S1_at	1.08367e-08	-1.63	-0.759558	0.0175767	-25.7
eca_miR_128_st	UCACAGUGAACCGGUCUCUUU	0.045549	1.68261	RRP12	Homo sapiens ribosomal RNA processing 12 homolog (S. cerevisiae) (RRP12), transcript variant 2, mRNA	Ssc_24912_1_S1_at	9.2661e-12	-1.88	-0.681272	0.0433191	-25.3
eca_miR_128_st	UCACAGUGAACCGGUCUCUUU	0.045549	1.68261	ULK3	unc-51-like kinase 3 (C. elegans)	Ssc_3447_1_S1_at	1.98757e-08	-1.6	-0.718418	0.0292331	-25.1
eca_miR_128_st	UCACAGUGAACCGGUCUCUUU	0.045549	1.68	KCNJ14	potassium inwardly-rectifying channel, subfamily J, member 14	Ssc_18813_1_A1_at	0.520658	-1.08	-0.676754	0.045282	-31.6
ssc_miR_363_st	AAUUGCACGGUAUCCAUCUGUAA	0.0129294	1.67622	PAFAH1B1	platelet-activating factor acetylhydrolase, isoform Ib, alpha subunit 45kDa	Ssc_16576_1_S1_at	9.66972e-09	-2.51	-0.7058	0.0336182	-27.8
ssc_miR_363_st	AAUUGCACGGUAUCCAUCUGUAA	0.0129294	1.67622	TFAP2C	Sus scrofa transcription factor AP-2 gamma (activating enhancer binding protein 2 gamma) (TFAP2C), mRNA	Ssc_7370_1_A1_at	1.25043e-06	-2.22	-0.677219	0.0450773	-26
Downregulated miRNA	Sequence (5' -> 3')	P-value	Fold change	Target gene	Target gene description	Probeset_ID	P-value	Fold change	Correlation coefficient	P-value	Energy
cfa_miR_371_st	ACUCAAAAAAUGGCGGCACUUU	0.00224555	-9.70778	SGSM1	small G protein signaling modulator 1	Ssc_13481_1_A1_at	4.69793e-06	1.5	-0.785792	0.0120608	-25.6
hsa_miR_4423_3p_st	AUAGGCACCAAAAAGCAACAA	0.00467773	-9.14804	RASAL2	RAS protein activator like 2	Ssc_12938_1_A1_at	1.1212e-09	1.59	-0.785765	0.0120658	-25
ath_miR5019_st	UGUUGGGAAAGAAAAACUCUU	0.00162036	-7.90615	RASAL2	RAS protein activator like 2	Ssc_12938_1_A1_at	1.1212e-09	1.59	-0.844281	0.00419837	-25
hsa_miR_3128_st	UCUGGCAAGUAAAAAACUCUCAU	0.0293199	-7.65599	SLC2A12	solute carrier family 2 (facilitated glucose transporter), member 12	Ssc_26816_1_S1_at	3.88891e-11	2.38	-0.698657	0.0362801	-25.3
ath_miR5021_st	UGAGAAGAAGAAGAAGAAAA	0.0130749	-6.40587	CIRBP	Homo sapiens cold inducible RNA binding protein (CIRBP), transcript variant 3, transcribed RNA	Ssc_2163_2_A1_at	2.46922e-09	2.72	-0.741316	0.0222661	-26
mdv1_miR_M9_3p_st	AAACUCCGAGGGCAGGAAAAAG	0.0195678	-5.25696	SLC2A12	solute carrier family 2 (facilitated glucose transporter), member 12	Ssc_26816_1_S1_at	3.88891e-11	2.38	-0.773727	0.0144257	-31.5
mdv1_miR_M9_3p_st	AAACUCCGAGGGCAGGAAAAAG	0.0195678	-5.25696	SLC2A12	solute carrier family 2 (facilitated glucose transporter), member 12	Ssc_19175_3_A1_at	1.57339e-08	2.75	-0.750958	0.019696	-31.5
mdv1_miR_M9_3p_st	AAACUCCGAGGGCAGGAAAAAG	0.0195678	-5.25696	SLC2A12	solute carrier family 2 (facilitated glucose transporter), member 12	Ssc_19175_2_S1_at	1.54644e-08	3.58	-0.734689	0.0241552	-31.5
mdv1_miR_M9_3p_st	AAACUCCGAGGGCAGGAAAAAG	0.0195678	-5.25696	SLC2A12	solute carrier family 2 (facilitated glucose transporter), member 12	Ssc_27333_1_A1_at	5.29678e-06	2.69	-0.718688	0.0291436	-31.5
mdv1_miR_M9_3p_st	AAACUCCGAGGGCAGGAAAAAG	0.0195678	-5.25696	TCTN2	Homo sapiens tectonic family member 2 (TCTN2), transcript variant 2, mRNA	Ssc_15544_1_A1_at	1.31636e-09	1.71	-0.668621	0.0489565	-29.8
mdv1_miR_M9_3p_st	AAACUCCGAGGGCAGGAAAAAG	0.0195678	-5.25696	MDM4	Homo sapiens Mdm4 p53 binding protein homolog (mouse) (MDM4), transcript variant 2, transcribed RNA	Ssc_1162_1_S1_at	1.69363e-14	1.6	-0.884192	0.00155127	-29
mdv1_miR_M9_3p_st	AAACUCCGAGGGCAGGAAAAAG	0.0195678	-5.25696	YPEL2	yippee-like 2 (Drosophila)	Ssc_30768_1_S1_at	2.96226e-07	2.68	-0.703157	0.0345878	-28.9
mdv1_miR_M9_3p_st	AAACUCCGAGGGCAGGAAAAAG	0.0195678	-5.25696	YPEL2	yippee-like 2 (Drosophila)	Ssc_13429_1_S1_at	9.89128e-11	2.31	-0.678424	0.0445499	-28.9
mdv1_miR_M9_3p_st	AAACUCCGAGGGCAGGAAAAAG	0.0195678	-5.25696	GRK5	G protein-coupled receptor kinase 5	Ssc_30072_1_A1_at	3.28302e-11	1.62	-0.770825	0.0150376	-28.3
mdv1_miR_M9_3p_st	AAACUCCGAGGGCAGGAAAAAG	0.0195678	-5.25696	PCDH7	protocadherin 7	Ssc_24221_1_S1_at	0.000217181	1.57	-0.863645	0.00269065	-28
mdv1_miR_M9_3p_st	AAACUCCGAGGGCAGGAAAAAG	0.0195678	-5.25696	PCDH7	protocadherin 7	Ssc_24221_2_A1_at	5.08204e-08	1.65	-0.831833	0.00542503	-28
mdv1_miR_M9_3p_st	AAACUCCGAGGGCAGGAAAAAG	0.0195678	-5.25696	PCDH7	protocadherin 7	Ssc_29492_1_A1_at	8.86223e-06	1.74	-0.751928	0.0194489	-28
mdv1_miR_M9_3p_st	AAACUCCGAGGGCAGGAAAAAG	0.0195678	-5.25696	CEP68	centrosomal protein 68kDa	Ssc_30352_1_A1_at	7.58403e-05	1.83	-0.719808	0.0287744	-27.4
mdv1_miR_M9_3p_st	AAACUCCGAGGGCAGGAAAAAG	0.0195678	-5.25696	PDLIM5	Homo sapiens PDZ and LIM domain 5 (PDLIM5), transcribed RNA	Ssc_24772_1_S1_at	5.71786e-11	1.73	-0.700434	0.0356058	-26.8
mdv1_miR_M9_3p_st	AAACUCCGAGGGCAGGAAAAAG	0.0195678	-5.25696	FCHSD2	FCH and double SH3 domains 2	Ssc_13250_1_A1_at	3.56659e-13	1.57	-0.896066	0.00107515	-26.7
mdv1_miR_M9_3p_st	AAACUCCGAGGGCAGGAAAAAG	0.0195678	-5.25696	ARHGAP12	Rho GTPase activating protein 12	Ssc_4174_1_S1_at	8.72579e-13	1.82	-0.742366	0.021976	-26.7
mdv1_miR_M9_3p_st	AAACUCCGAGGGCAGGAAAAAG	0.0195678	-5.25696	LPIN1	lipin 1	Ssc_1942_1_S1_at	3.52563e-10	1.59	-0.694763	0.0377869	-26.2
mdv1_miR_M9_3p_st	AAACUCCGAGGGCAGGAAAAAG	0.0195678	-5.25696	ARHGAP28	Homo sapiens Rho GTPase activating protein 28 (ARHGAP28), transcript variant 1, mRNA	Ssc_20258_1_S1_at	8.96399e-08	1.71	-0.706301	0.0334364	-25.6
mdv1_miR_M9_3p_st	AAACUCCGAGGGCAGGAAAAAG	0.0195678	-5.25696	ARHGAP28	Homo sapiens Rho GTPase activating protein 28 (ARHGAP28), transcript variant 1, mRNA	Ssc_10328_1_A1_at	3.9483e-09	1.63	-0.698348	0.0363982	-25.6
mdv1_miR_M9_3p_st	AAACUCCGAGGGCAGGAAAAAG	0.0195678	-5.25696	BIRC3	Homo sapiens baculoviral IAP repeat-containing 3 (BIRC3), transcript variant 2, mRNA	Ssc_16110_1_A1_at	3.59362e-20	2.79	-0.84473	0.00415815	-25.5
mdv1_miR_M9_3p_st	AAACUCCGAGGGCAGGAAAAAG	0.0195678	-5.25696	ISG15	ISG15 ubiquitin-like modifier	Ssc_11557_1_A1_at	2.02363e-11	3.55	-0.797223	0.0100746	-25.3
csi_miR3949_st	UGAUGUUGAGGCAAAAAUGUAG	0.000297669	-5.04946	RBM39	Homo sapiens RNA binding motif protein 39 (RBM39), transcript variant 2, mRNA	Ssc_29640_1_A1_at	8.69095e-05	2.16	-0.82647	0.00602157	-26.6
csi_miR3949_st	UGAUGUUGAGGCAAAAAUGUAG	0.000297669	-5.04946	RFX1	regulatory factor X, 1 (influences HLA class II expression)	Ssc_29627_1_A1_at	7.75326e-08	1.51	-0.697931	0.0365582	-25.9
csi_miR3949_st	UGAUGUUGAGGCAAAAAUGUAG	0.000297669	-5.04946	CCDC152	Homo sapiens coiled-coil domain containing 152 (CCDC152), mRNA	Ssc_8479_1_A1_at	8.12347e-06	2.75	-0.755091	0.0186575	-25.4
bhv1_miR_B8_5p_st	CGCGGGCAAAAAAUCCAAUGGC	0.0328464	-3.90028	MAP3K8	mitogen-activated protein kinase kinase kinase 8	Ssc_18038_1_A1_at	2.31166e-06	2.02	-0.688429	0.0403237	-29.1
bhv1_miR_B8_5p_st	CGCGGGCAAAAAAUCCAAUGGC	0.0328464	-3.90028	BIRC3	Homo sapiens baculoviral IAP repeat-containing 3 (BIRC3), transcript variant 2, mRNA	Ssc_16110_1_A1_at	3.59362e-20	2.79	-0.811167	0.00796643	-27.8
bhv1_miR_B8_5p_st	CGCGGGCAAAAAAUCCAAUGGC	0.0328464	-3.90028	RNF19B	ring finger protein 19B	Ssc_25996_1_A1_at	1.98524e-12	1.66	-0.731528	0.0250923	-27.3
bhv1_miR_B8_5p_st	CGCGGGCAAAAAAUCCAAUGGC	0.0328464	-3.90028	PLXND1	plexin D1	Ssc_1551_1_S1_at	0.000820789	1.57	-0.842619	0.00434993	-26.6
bta_miR_2326_st	CCCCCCUUCCUCUGGAAAAA	0.0253515	-3.74338	FNBP1	formin binding protein 1	Ssc_1801_2_S1_at	6.05231e-06	1.62	-0.682385	0.0428441	-33.9
bta_miR_2326_st	CCCCCCUUCCUCUGGAAAAA	0.0253515	-3.74338	TPM2	Homo sapiens tropomyosin 2 (beta) (TPM2), transcript variant 3, mRNA	Ssc_9236_1_A1_at	1.13339e-07	1.78	-0.682211	0.0429181	-31.9
bta_miR_2326_st	CCCCCCUUCCUCUGGAAAAA	0.0253515	-3.74338	RFFL	ring finger and FYVE-like domain containing 1	Ssc_28059_1_A1_at	2.49132e-08	1.65	-0.775818	0.0139955	-30.4
bta_miR_2326_st	CCCCCCUUCCUCUGGAAAAA	0.0253515	-3.74338	PCDH7	protocadherin 7	Ssc_24221_2_A1_at	5.08204e-08	1.65	-0.762274	0.0169405	-28.9
bta_miR_2326_st	CCCCCCUUCCUCUGGAAAAA	0.0253515	-3.74338	PCDH7	protocadherin 7	Ssc_24221_1_S1_at	0.000217181	1.57	-0.718147	0.0293232	-28.9
bta_miR_2326_st	CCCCCCUUCCUCUGGAAAAA	0.0253515	-3.74338	PCDH7	protocadherin 7	Ssc_29492_1_A1_at	8.86223e-06	1.74	-0.685217	0.0416509	-28.9
bta_miR_2326_st	CCCCCCUUCCUCUGGAAAAA	0.0253515	-3.74338	PLXND1	plexin D1	Ssc_1551_1_S1_at	0.000820789	1.57	-0.7896	0.0113724	-28
bta_miR_2326_st	CCCCCCUUCCUCUGGAAAAA	0.0253515	-3.74338	CHI3L1	chitinase 3-like 1 (cartilage glycoprotein-39)	Ssc_90_1_S1_at	3.63291e-14	3.05	-0.753398	0.0190785	-27.7
bta_miR_2326_st	CCCCCCUUCCUCUGGAAAAA	0.0253515	-3.74338	RHOQ	ras homolog gene family, member Q	Ssc_13464_2_A1_at	7.67776e-09	1.63	-0.739656	0.0227299	-27.2
bta_miR_2326_st	CCCCCCUUCCUCUGGAAAAA	0.0253515	-3.74338	PPAP2B	Homo sapiens phosphatidic acid phosphatase type 2B (PPAP2B), transcript variant 2, mRNA	Ssc_6233_1_S1_at	3.48358e-10	4.03	-0.781643	0.0128423	-27
bta_miR_2326_st	CCCCCCUUCCUCUGGAAAAA	0.0253515	-3.74338	PPAP2B	Homo sapiens phosphatidic acid phosphatase type 2B (PPAP2B), transcript variant 2, mRNA	Ssc_6462_1_A1_at	9.22165e-11	3.3	-0.761687	0.0170766	-27
bta_miR_2326_st	CCCCCCUUCCUCUGGAAAAA	0.0253515	-3.74338	SLC4A7	solute carrier family 4, sodium bicarbonate cotransporter, member 7	Ssc_8710_1_A1_at	5.10108e-10	1.61	-0.862572	0.00276249	-26.9
bta_miR_2326_st	CCCCCCUUCCUCUGGAAAAA	0.0253515	-3.74338	CXCL2	chemokine (C-X-C motif) ligand 2	Ssc_4871_1_S1_at	1.3289e-20	1.91	-0.731412	0.025127	-26.9
bta_miR_2326_st	CCCCCCUUCCUCUGGAAAAA	0.0253515	-3.74338	CEP68	centrosomal protein 68kDa	Ssc_30352_1_A1_at	7.58403e-05	1.83	-0.686735	0.0410201	-26.4
bta_miR_2326_st	CCCCCCUUCCUCUGGAAAAA	0.0253515	-3.74338	LPIN1	lipin 1	Ssc_1942_1_S1_at	3.52563e-10	1.59	-0.836876	0.00490217	-26
bta_miR_2326_st	CCCCCCUUCCUCUGGAAAAA	0.0253515	-3.74338	ARHGAP28	Homo sapiens Rho GTPase activating protein 28 (ARHGAP28), transcript variant 1, mRNA	Ssc_10328_1_A1_at	3.9483e-09	1.63	-0.764013	0.0165412	-26
bta_miR_2326_st	CCCCCCUUCCUCUGGAAAAA	0.0253515	-3.74338	ARHGAP28	Homo sapiens Rho GTPase activating protein 28 (ARHGAP28), transcript variant 1, mRNA	Ssc_20258_1_S1_at	8.96399e-08	1.71	-0.755303	0.0186053	-26
bta_miR_2326_st	CCCCCCUUCCUCUGGAAAAA	0.0253515	-3.74338	SCUBE3	Homo sapiens signal peptide, CUB domain, EGF-like 3 (SCUBE3), mRNA	Ssc_5343_1_S1_at	0.00120957	1.41	-0.758412	0.01785	-34
mmu_miR_5100_st	UCGAAUCCCAGCGGUGCCUCU	0.0172356	-2.99601	OBFC1	oligonucleotide/oligosaccharide-binding fold containing 1	Ssc_6160_2_S1_at	0.000127451	1.56	-0.700285	0.0356617	-32.9
cel_miR_259_star_st	CCACCGAUUUGGCAUGGGAUUGAC	0.00649406	-2.58501	SGSM1	small G protein signaling modulator 1	Ssc_13481_1_A1_at	4.69793e-06	1.5	-0.818299	0.00701408	-29.7
bmo_miR_2779_st	AUAUCCGGCUCGAAGGACCA	0.0498653	-2.53839	CLDN1	claudin 1	Ssc_9467_1_S1_at	5.13125e-12	1.94	-0.709403	0.0323252	-28.6
bmo_miR_2779_st	AUAUCCGGCUCGAAGGACCA	0.0498653	-2.53839	PLXND1	plexin D1	Ssc_1551_1_S1_at	0.000820789	1.57	-0.705968	0.0335573	-25.3
pma_miR_4592_st	CCAGCGGCGGUGCCGUGAUGGCGA	0.0374148	-2.46144	CLDN1	claudin 1	Ssc_9467_1_S1_at	5.13125e-12	1.94	-0.77229	0.0147267	-40.5
pma_miR_4592_st	CCAGCGGCGGUGCCGUGAUGGCGA	0.0374148	-2.46144	CXCL2	chemokine (C-X-C motif) ligand 2	Ssc_4871_1_S1_at	1.3289e-20	1.91	-0.690614	0.0394365	-35.2
pma_miR_4592_st	CCAGCGGCGGUGCCGUGAUGGCGA	0.0374148	-2.46144	ITGB8	integrin, beta 8	Ssc_23798_1_S1_at	0.0014193	1.73	-0.677905	0.0447766	-33.4
pma_miR_4592_st	CCAGCGGCGGUGCCGUGAUGGCGA	0.0374148	-2.46144	MDM4	Homo sapiens Mdm4 p53 binding protein homolog (mouse) (MDM4), transcript variant 2, transcribed RNA	Ssc_1162_1_S1_at	1.69363e-14	1.6	-0.703735	0.0343745	-31.2
pma_miR_4592_st	CCAGCGGCGGUGCCGUGAUGGCGA	0.0374148	-2.46144	CEP68	centrosomal protein 68kDa	Ssc_30352_1_A1_at	7.58403e-05	1.83	-0.741738	0.0221492	-30.7
pma_miR_4592_st	CCAGCGGCGGUGCCGUGAUGGCGA	0.0374148	-2.46144	RHOQ	ras homolog gene family, member Q	Ssc_13464_2_A1_at	7.67776e-09	1.63	-0.715207	0.0303113	-29.7
gga_miR_202_st	AGAGGCAUAGAGCAUGGGAAAA	0.0331087	-2.45155	PLN	phospholamban	Ssc_5227_1_S1_at	5.07112e-07	1.64	-0.705958	0.0335609	-27.3
gga_miR_202_st	AGAGGCAUAGAGCAUGGGAAAA	0.0331087	-2.45155	ARHGAP28	Homo sapiens Rho GTPase activating protein 28 (ARHGAP28), transcript variant 1, mRNA	Ssc_10328_1_A1_at	3.9483e-09	1.63	-0.759087	0.0176887	-27.2
gga_miR_202_st	AGAGGCAUAGAGCAUGGGAAAA	0.0331087	-2.45155	ARHGAP28	Homo sapiens Rho GTPase activating protein 28 (ARHGAP28), transcript variant 1, mRNA	Ssc_20258_1_S1_at	8.96399e-08	1.71	-0.745682	0.0210766	-27.2
gga_miR_202_st	AGAGGCAUAGAGCAUGGGAAAA	0.0331087	-2.45155	RFFL	ring finger and FYVE-like domain containing 1	Ssc_28059_1_A1_at	2.49132e-08	1.65	-0.723623	0.0275394	-26.6
gga_miR_202_st	AGAGGCAUAGAGCAUGGGAAAA	0.0331087	-2.45155	RASAL2	RAS protein activator like 2	Ssc_12938_1_A1_at	1.1212e-09	1.59	-0.729536	0.0256947	-26.5
gga_miR_202_st	AGAGGCAUAGAGCAUGGGAAAA	0.0331087	-2.45155	BIRC3	Homo sapiens baculoviral IAP repeat-containing 3 (BIRC3), transcript variant 2, mRNA	Ssc_16110_1_A1_at	3.59362e-20	2.79	-0.706392	0.0334037	-25.1
gga_miR_202_st	AGAGGCAUAGAGCAUGGGAAAA	0.0331087	-2.45155	SGSM1	small G protein signaling modulator 1	Ssc_13481_1_A1_at	4.69793e-06	1.5	-0.675275	0.0459364	-25.1
bmo_miR_3277_st	UGGGCAUGUUUCUGAAAUUCGAU	0.0174775	-2.41488	PPARG	Homo sapiens peroxisome proliferator-activated receptor gamma (PPARG), transcript variant 3, mRNA	Ssc_14475_3_S1_a_at	0.000106418	1.69	-0.855017	0.00330588	-26.7
bmo_miR_3277_st	UGGGCAUGUUUCUGAAAUUCGAU	0.0174775	-2.41488	ARHGAP28	Homo sapiens Rho GTPase activating protein 28 (ARHGAP28), transcript variant 1, mRNA	Ssc_10328_1_A1_at	3.9483e-09	1.63	-0.702833	0.0347078	-26.3
bmo_miR_3277_st	UGGGCAUGUUUCUGAAAUUCGAU	0.0174775	-2.41488	ARHGAP28	Homo sapiens Rho GTPase activating protein 28 (ARHGAP28), transcript variant 1, mRNA	Ssc_20258_1_S1_at	8.96399e-08	1.71	-0.700051	0.0357504	-26.3
bmo_miR_3277_st	UGGGCAUGUUUCUGAAAUUCGAU	0.0174775	-2.41488	IL1A	interleukin 1, alpha	Ssc_113_1_S2_at	1.41665e-10	1.99	-0.818771	0.00695389	-25.7
bmo_miR_3277_st	UGGGCAUGUUUCUGAAAUUCGAU	0.0174775	-2.41488	IL1A	interleukin 1, alpha	Ssc_113_1_S1_at	6.64844e-07	1.63	-0.782938	0.0125948	-25.7
bmo_miR_3277_st	UGGGCAUGUUUCUGAAAUUCGAU	0.0174775	-2.41488	IFNAR2	Homo sapiens interferon (alpha, beta and omega) receptor 2 (IFNAR2), transcript variant 1, mRNA	Ssc_3607_1_S1_at	0.0889967	1.27	-0.693232	0.0383906	-27.6
tca_miR_3870_5p_st	UCGAGGCACAAGAGGAAAA	0.0320597	-2.40859	ZFYVE1	Homo sapiens zinc finger, FYVE domain containing 1 (ZFYVE1), transcript variant 2, mRNA	Ssc_23843_1_S1_at	0.000623347	1.54	-0.72036	0.0285934	-28.2
tca_miR_3870_5p_st	UCGAGGCACAAGAGGAAAA	0.0320597	-2.40859	FAM179B	family with sequence similarity 179, member B	Ssc_30160_1_A1_at	5.08465e-08	1.65	-0.766927	0.0158863	-26
tca_miR_3870_5p_st	UCGAGGCACAAGAGGAAAA	0.0320597	-2.40859	SLC31A2	solute carrier family 31 (copper transporters), member 2	Ssc_19836_1_S1_at	2.00355e-08	1.98	-0.79158	0.0110251	-25.8
tca_miR_3870_5p_st	UCGAGGCACAAGAGGAAAA	0.0320597	-2.40859	CREBZF	CREB/ATF bZIP transcription factor	Ssc_9503_3_S1_at	2.4037e-09	2.14	-0.777357	0.0136842	-25.6
tca_miR_3870_5p_st	UCGAGGCACAAGAGGAAAA	0.0320597	-2.40859	YPEL2	yippee-like 2 (Drosophila)	Ssc_13429_1_S1_at	9.89128e-11	2.31	-0.775028	0.0141569	-25.6
tca_miR_3870_5p_st	UCGAGGCACAAGAGGAAAA	0.0320597	-2.40859	CREBZF	CREB/ATF bZIP transcription factor	Ssc_9503_1_A1_at	7.94054e-10	2.18	-0.714937	0.030403	-25.6
tca_miR_3870_5p_st	UCGAGGCACAAGAGGAAAA	0.0320597	-2.40859	YPEL2	yippee-like 2 (Drosophila)	Ssc_30768_1_S1_at	2.96226e-07	2.68	-0.673072	0.0469229	-25.6
tca_miR_3870_5p_st	UCGAGGCACAAGAGGAAAA	0.0320597	-2.40859	CEP68	centrosomal protein 68kDa	Ssc_30352_1_A1_at	7.58403e-05	1.83	-0.804862	0.00887841	-25.4
ptr_miR_1280_st	UCCCACCGCUGCCACCC	0.0326757	-2.27153	PDS5B	PDS5, regulator of cohesion maintenance, homolog B (S. cerevisiae)	Ssc_8644_2_A1_at	0.000663424	1.5	-0.688091	0.0404623	-35.3
ptr_miR_1280_st	UCCCACCGCUGCCACCC	0.0326757	-2.27153	CEP68	centrosomal protein 68kDa	Ssc_30352_1_A1_at	7.58403e-05	1.83	-0.692186	0.0388063	-33.2
ptr_miR_1280_st	UCCCACCGCUGCCACCC	0.0326757	-2.27153	FGFR2	Homo sapiens fibroblast growth factor receptor 2 (FGFR2), transcript variant 8, mRNA	Ssc_16346_1_S1_at	8.35613e-09	1.92	-0.722423	0.027924	-32.6
ptr_miR_1280_st	UCCCACCGCUGCCACCC	0.0326757	-2.27153	FGFR2	Homo sapiens fibroblast growth factor receptor 2 (FGFR2), transcript variant 8, mRNA	Ssc_1882_1_S1_at	1.49927e-10	1.71	-0.70775	0.0329142	-32.6
ptr_miR_1280_st	UCCCACCGCUGCCACCC	0.0326757	-2.27153	PSMB9	proteasome (prosome, macropain) subunit, beta type, 9 (large multifunctional peptidase 2)	Ssc_12758_1_A1_at	1.73501e-06	1.64	-0.794254	0.0105676	-32.5
ptr_miR_1280_st	UCCCACCGCUGCCACCC	0.0326757	-2.27153	NR3C1	Homo sapiens nuclear receptor subfamily 3, group C, member 1 (glucocorticoid receptor) (NR3C1), transcript variant 7, mRNA	Ssc_22369_1_A1_at	0.00279286	1.55	-0.743089	0.0217779	-32.2
ptr_miR_1280_st	UCCCACCGCUGCCACCC	0.0326757	-2.27153	RHOQ	ras homolog gene family, member Q	Ssc_13464_2_A1_at	7.67776e-09	1.63	-0.719502	0.0288749	-32
ptr_miR_1280_st	UCCCACCGCUGCCACCC	0.0326757	-2.27153	ARHGAP28	Homo sapiens Rho GTPase activating protein 28 (ARHGAP28), transcript variant 1, mRNA	Ssc_20258_1_S1_at	8.96399e-08	1.71	-0.733657	0.0244584	-31.3
ptr_miR_1280_st	UCCCACCGCUGCCACCC	0.0326757	-2.27153	ARHGAP28	Homo sapiens Rho GTPase activating protein 28 (ARHGAP28), transcript variant 1, mRNA	Ssc_10328_1_A1_at	3.9483e-09	1.63	-0.719016	0.0290354	-31.3
ptr_miR_1280_st	UCCCACCGCUGCCACCC	0.0326757	-2.27153	LRRFIP1	Homo sapiens leucine rich repeat (in FLII) interacting protein 1 (LRRFIP1), transcript variant 2, mRNA	Ssc_26607_3_A1_at	0.00128826	1.53	-0.703525	0.0344519	-30.9
ptr_miR_1280_st	UCCCACCGCUGCCACCC	0.0326757	-2.27153	DGKE	diacylglycerol kinase, epsilon 64kDa	Ssc_10320_1_A1_at	1.87407e-05	1.57	-0.717339	0.0295927	-30
ptr_miR_1280_st	UCCCACCGCUGCCACCC	0.0326757	-2.27153	GRK5	G protein-coupled receptor kinase 5	Ssc_30072_1_A1_at	3.28302e-11	1.62	-0.762505	0.0168871	-28.8
ptr_miR_1280_st	UCCCACCGCUGCCACCC	0.0326757	-2.27153	RNF19B	ring finger protein 19B	Ssc_25996_1_A1_at	1.98524e-12	1.66	-0.7516	0.0195324	-28.8
ptr_miR_1280_st	UCCCACCGCUGCCACCC	0.0326757	-2.27153	FCHSD2	FCH and double SH3 domains 2	Ssc_13250_1_A1_at	3.56659e-13	1.57	-0.889898	0.00130734	-28.3
ptr_miR_1280_st	UCCCACCGCUGCCACCC	0.0326757	-2.27153	TEP1	telomerase-associated protein 1	Ssc_11401_1_A1_a_at	4.58983e-15	1.9	-0.690353	0.0395417	-28.3
ptr_miR_1280_st	UCCCACCGCUGCCACCC	0.0326757	-2.27153	PLXND1	plexin D1	Ssc_1551_1_S1_at	0.000820789	1.57	-0.780471	0.013069	-26.9
ptr_miR_1280_st	UCCCACCGCUGCCACCC	0.0326757	-2.27153	FUT8	Homo sapiens fucosyltransferase 8 (alpha (1,6) fucosyltransferase) (FUT8), transcript variant 3, mRNA	Ssc_14532_1_S1_at	3.90451e-10	1.54	-0.900268	0.0009345	-26.6
ptr_miR_1280_st	UCCCACCGCUGCCACCC	0.0326757	-2.27153	ETV1	ets variant 1	Ssc_10686_1_S1_at	0.00141091	1.55	-0.730308	0.0254602	-26.2
ptr_miR_1280_st	UCCCACCGCUGCCACCC	0.0326757	-2.27153	SLC4A7	solute carrier family 4, sodium bicarbonate cotransporter, member 7	Ssc_8710_1_A1_at	5.10108e-10	1.61	-0.733496	0.024506	-25
gga_miR_1736_star_st	AGGGCAAUUCCUGAUAGGUGCU	0.0455216	-2.26304	CLDN1	claudin 1	Ssc_10097_1_A1_at	6.44267e-21	1.6	-0.670663	0.0480165	-30.2
gga_miR_1736_star_st	AGGGCAAUUCCUGAUAGGUGCU	0.0455216	-2.26304	SLC4A7	solute carrier family 4, sodium bicarbonate cotransporter, member 7	Ssc_8710_1_A1_at	5.10108e-10	1.61	-0.692319	0.0387531	-29.4
gga_miR_1736_star_st	AGGGCAAUUCCUGAUAGGUGCU	0.0455216	-2.26304	SCUBE3	Homo sapiens signal peptide, CUB domain, EGF-like 3 (SCUBE3), mRNA	Ssc_5343_1_S1_at	0.00120957	1.41	-0.753706	0.0190015	-29
gga_miR_1736_star_st	AGGGCAAUUCCUGAUAGGUGCU	0.0455216	-2.26304	PCDH7	protocadherin 7	Ssc_24221_1_S1_at	0.000217181	1.57	-0.697108	0.0368746	-28.8
gga_miR_1736_star_st	AGGGCAAUUCCUGAUAGGUGCU	0.0455216	-2.26304	PCDH7	protocadherin 7	Ssc_24221_2_A1_at	5.08204e-08	1.65	-0.668041	0.0492256	-28.8
gga_miR_1736_star_st	AGGGCAAUUCCUGAUAGGUGCU	0.0455216	-2.26304	ISG15	ISG15 ubiquitin-like modifier	Ssc_11557_1_A1_at	2.02363e-11	3.55	-0.687929	0.0405284	-28.2
gga_miR_1736_star_st	AGGGCAAUUCCUGAUAGGUGCU	0.0455216	-2.26304	DDX60	DEAD (Asp-Glu-Ala-Asp) box polypeptide 60	Ssc_13128_1_A1_at	1.20036e-09	2.13	-0.768824	0.0154693	-27.6
gga_miR_1736_star_st	AGGGCAAUUCCUGAUAGGUGCU	0.0455216	-2.26304	ELMO1	engulfment and cell motility 1	Ssc_5648_1_A1_at	0.0149806	1.5	-0.699881	0.0358147	-26.6
gga_miR_1736_star_st	AGGGCAAUUCCUGAUAGGUGCU	0.0455216	-2.26304	VNN2	vanin 2	Ssc_29575_1_A1_at	1.93516e-06	1.55	-0.673527	0.0467182	-26.1
bta_miR_2287_st	CUGGGACUGGUGGCAGCACUU	0.0245045	-2.25382	CLDN1	claudin 1	Ssc_10097_1_A1_at	6.44267e-21	1.6	-0.839172	0.00467589	-28.8
bta_miR_2287_st	CUGGGACUGGUGGCAGCACUU	0.0245045	-2.25382	CLDN1	claudin 1	Ssc_9467_1_S1_at	5.13125e-12	1.94	-0.706061	0.0335234	-28.8
bta_miR_2287_st	CUGGGACUGGUGGCAGCACUU	0.0245045	-2.25382	RNF19B	ring finger protein 19B	Ssc_25996_1_A1_at	1.98524e-12	1.66	-0.710373	0.0319829	-28.7
bta_miR_2287_st	CUGGGACUGGUGGCAGCACUU	0.0245045	-2.25382	ITGAV	integrin, alpha V (vitronectin receptor, alpha polypeptide, antigen CD51)	Ssc_15932_1_S1_at	4.79498e-16	1.7	-0.668528	0.0489996	-26.1
mmu_miR_5128_st	CAAUUGGGGCUGGCGAGAUGGCU	0.0119726	-2.19235	SGSM1	small G protein signaling modulator 1	Ssc_13481_1_A1_at	4.69793e-06	1.5	-0.756562	0.0182969	-30.8
dme_miR_8_5p_st	CAUCUUACCGGGCAGCAUUAGA	0.00503274	-2.18323	ARHGAP28	Homo sapiens Rho GTPase activating protein 28 (ARHGAP28), transcript variant 1, mRNA	Ssc_10328_1_A1_at	3.9483e-09	1.63	-0.685837	0.0413927	-25.8
dme_miR_8_5p_st	CAUCUUACCGGGCAGCAUUAGA	0.00503274	-2.18323	ARHGAP28	Homo sapiens Rho GTPase activating protein 28 (ARHGAP28), transcript variant 1, mRNA	Ssc_20258_1_S1_at	8.96399e-08	1.71	-0.678955	0.0443187	-25.8
dme_miR_8_5p_st	CAUCUUACCGGGCAGCAUUAGA	0.00503274	-2.18323	IFNAR2	Homo sapiens leucine rich repeat (in FLII) interacting protein 1 (LRRFIP1), transcript variant 2, mRNA	Ssc_3607_1_S1_at	0.0889967	1.27	-0.712612	0.0312012	-25.6
dme_miR_8_5p_st	CAUCUUACCGGGCAGCAUUAGA	0.00503274	-2.18323	HIVEP2	human immunodeficiency virus type I enhancer binding protein 2	Ssc_20199_1_S1_at	0.0836535	1.11	-0.711932	0.0314374	-25.2
tni_miR_202_st	AGAGGCAUAGGGCAUGGGAAAA	0.0146651	-2.18164	VPS37C	vacuolar protein sorting 37 homolog C (S. cerevisiae)	Ssc_13270_1_A1_at	6.6769e-15	1.51	-0.773383	0.0144974	-33.3
tni_miR_202_st	AGAGGCAUAGGGCAUGGGAAAA	0.0146651	-2.18164	TEP1	telomerase-associated protein 1	Ssc_11401_1_A1_a_at	4.58983e-15	1.9	-0.751686	0.0195105	-30.9
tni_miR_202_st	AGAGGCAUAGGGCAUGGGAAAA	0.0146651	-2.18164	RNF19B	ring finger protein 19B	Ssc_25996_1_A1_at	1.98524e-12	1.66	-0.904524	0.00080565	-30.4
tni_miR_202_st	AGAGGCAUAGGGCAUGGGAAAA	0.0146651	-2.18164	RMND5A	Protein RMD5 homolog A [Source:UniProtKB/Swiss-Prot;Acc:Q9H871]	Ssc_29311_1_A1_at	1.54339e-06	1.5	-0.671249	0.0477494	-30.4
tni_miR_202_st	AGAGGCAUAGGGCAUGGGAAAA	0.0146651	-2.18164	RFFL	ring finger and FYVE-like domain containing 1	Ssc_28059_1_A1_at	2.49132e-08	1.65	-0.712616	0.0312	-29.6
tni_miR_202_st	AGAGGCAUAGGGCAUGGGAAAA	0.0146651	-2.18164	MAP3K8	mitogen-activated protein kinase kinase kinase 8	Ssc_18038_1_A1_at	2.31166e-06	2.02	-0.76538	0.0162317	-28.6
tni_miR_202_st	AGAGGCAUAGGGCAUGGGAAAA	0.0146651	-2.18164	LIFR	leukemia inhibitory factor receptor alpha	Ssc_8266_1_A1_at	2.23443e-06	1.54	-0.676072	0.0455828	-28.5
tni_miR_202_st	AGAGGCAUAGGGCAUGGGAAAA	0.0146651	-2.18164	TPM2	Homo sapiens tropomyosin 2 (beta) (TPM2), transcript variant 3, mRNA	Ssc_9236_1_A1_at	1.13339e-07	1.78	-0.754733	0.0187461	-28.3
tni_miR_202_st	AGAGGCAUAGGGCAUGGGAAAA	0.0146651	-2.18164	GLI3	GLI-Kruppel family member GLI3	Ssc_9998_1_A1_at	5.15594e-05	1.69	-0.719467	0.0288865	-27.8
tni_miR_202_st	AGAGGCAUAGGGCAUGGGAAAA	0.0146651	-2.18164	CHL1	cell adhesion molecule with homology to L1CAM (close homolog of L1)	Ssc_8308_1_A1_at	0.00150899	1.6	-0.67047	0.0481053	-27.7
tni_miR_202_st	AGAGGCAUAGGGCAUGGGAAAA	0.0146651	-2.18164	P2RX4	purinergic receptor P2X, ligand-gated ion channel, 4	Ssc_18377_3_S1_a_at	1.75767e-05	1.52	-0.758272	0.0178834	-26.7
tni_miR_202_st	AGAGGCAUAGGGCAUGGGAAAA	0.0146651	-2.18164	TNFAIP3	tumor necrosis factor, alpha-induced protein 3	Ssc_5085_1_A1_at	0.00361693	1.42	-0.851671	0.00356842	-26.6
tni_miR_202_st	AGAGGCAUAGGGCAUGGGAAAA	0.0146651	-2.18164	ARHGAP28	Homo sapiens Rho GTPase activating protein 28 (ARHGAP28), transcript variant 1, mRNA	Ssc_20258_1_S1_at	8.96399e-08	1.71	-0.668916	0.04882	-26.3
rno_miR_34c_st	AGGCAGUGUAGUUAGCUGAUUGC	0.0480631	-2.10734	CLDN1	claudin 1	Ssc_9467_1_S1_at	5.13125e-12	1.94	-0.698318	0.0364097	-30.2
rno_miR_34c_st	AGGCAGUGUAGUUAGCUGAUUGC	0.0480631	-2.10734	CASP4	Homo sapiens caspase 4, apoptosis-related cysteine peptidase (CASP4), transcript variant gamma, mRNA	Ssc_12446_1_A1_at	1.15476e-14	1.65	-0.687624	0.0406536	-30.2
rno_miR_34c_st	AGGCAGUGUAGUUAGCUGAUUGC	0.0480631	-2.10734	HMGCS1	Homo sapiens 3-hydroxy-3-methylglutaryl-Coenzyme A synthase 1 (soluble) (HMGCS1), transcript variant 2, mRNA	Ssc_13604_1_A1_at	4.66322e-05	1.73	-0.844501	0.0041786	-28.8
rno_miR_34c_st	AGGCAGUGUAGUUAGCUGAUUGC	0.0480631	-2.10734	PLN	phospholamban	Ssc_5227_1_S1_at	5.07112e-07	1.64	-0.795399	0.0103756	-28.7
rno_miR_34c_st	AGGCAGUGUAGUUAGCUGAUUGC	0.0480631	-2.10734	FNBP1	formin binding protein 1	Ssc_1801_2_S1_at	6.05231e-06	1.62	-0.836959	0.00489387	-28.3
rno_miR_34c_st	AGGCAGUGUAGUUAGCUGAUUGC	0.0480631	-2.10734	PLCH1	Homo sapiens phospholipase C, eta 1 (PLCH1), transcript variant 3, mRNA	Ssc_30897_1_A1_at	0.000465233	1.55	-0.695859	0.0373589	-27.8
rno_miR_34c_st	AGGCAGUGUAGUUAGCUGAUUGC	0.0480631	-2.10734	SP100	SP100 nuclear antigen	Ssc_7207_2_A1_at	1.81108e-09	1.55	-0.771444	0.0149057	-27
rno_miR_34c_st	AGGCAGUGUAGUUAGCUGAUUGC	0.0480631	-2.10734	SP100	Homo sapiens SP100 nuclear antigen (SP100), transcript variant 2, mRNA	Ssc_7207_3_A1_at	1.46534e-10	1.79	-0.750094	0.0199179	-27
rno_miR_34c_st	AGGCAGUGUAGUUAGCUGAUUGC	0.0480631	-2.10734	MTMR11	myotubularin related protein 11	Ssc_17299_1_A1_at	6.12759e-06	1.74	-0.700484	0.0355866	-26.7
rno_miR_34c_st	AGGCAGUGUAGUUAGCUGAUUGC	0.0480631	-2.10734	LAMA4	laminin, alpha 4	Ssc_24909_1_S1_at	2.84817e-06	1.66	-0.667057	0.0496846	-26.7
rno_miR_34c_st	AGGCAGUGUAGUUAGCUGAUUGC	0.0480631	-2.10734	RHOQ	ras homolog gene family, member Q	Ssc_13464_2_A1_at	7.67776e-09	1.63	-0.802604	0.00922138	-26.2
rno_miR_34c_st	AGGCAGUGUAGUUAGCUGAUUGC	0.0480631	-2.10734	PLXND1	plexin D1	Ssc_1551_1_S1_at	0.000820789	1.57	-0.679569	0.0440524	-26.1
ssc_miR_339_5p_st	UCCCUGUCCUCCAGGAGCUCAC	0.0459325	-2.10585	ITGAV	integrin, alpha V (vitronectin receptor, alpha polypeptide, antigen CD51)	Ssc_15932_1_S1_at	4.79498e-16	1.7	-0.704698	0.0340204	-27.8
ssc_miR_339_5p_st	UCCCUGUCCUCCAGGAGCUCAC	0.0459325	-2.10585	CEP68	centrosomal protein 68kDa	Ssc_30352_1_A1_at	7.58403e-05	1.83	-0.671355	0.0477007	-26.3
hsa_miR_548u_st	CAAAGACUGCAAUUACUUUUGCG	0.0461399	-2.09691	NFKBIA	nuclear factor of kappa light polypeptide gene enhancer in B-cells inhibitor, alpha	Ssc_4759_1_S1_at	2.50337e-20	2.75	-0.795195	0.0104096	-25.9
rno_miR_320_st	AAAAGCUGGGUUGAGAGGGCGA	0.0222049	-2.05463	KATNAL1	katanin p60 subunit A-like 1	Ssc_19603_2_S1_at	6.70507e-05	1.55	-0.745116	0.0212283	-27.9
rno_miR_320_st	AAAAGCUGGGUUGAGAGGGCGA	0.0222049	-2.05463	RHOQ	ras homolog gene family, member Q	Ssc_13464_2_A1_at	7.67776e-09	1.63	-0.682478	0.0428048	-25.2
ppt_miR894_st	CGUUUCACGUCGGGUUCACC	0.0400882	-2.04721	LRRFIP1	Homo sapiens leucine rich repeat (in FLII) interacting protein 1 (LRRFIP1), transcript variant 2, mRNA	Ssc_26607_3_A1_at	0.00128826	1.53	-0.675024	0.046048	-29.3
ppt_miR894_st	CGUUUCACGUCGGGUUCACC	0.0400882	-2.04721	TEP1	telomerase-associated protein 1	Ssc_11401_1_A1_a_at	4.58983e-15	1.9	-0.778042	0.0135472	-28
ppt_miR894_st	CGUUUCACGUCGGGUUCACC	0.0400882	-2.04721	ARHGAP28	Homo sapiens Rho GTPase activating protein 28 (ARHGAP28), transcript variant 1, mRNA	Ssc_20258_1_S1_at	8.96399e-08	1.71	-0.722014	0.0280559	-25.8
ppt_miR894_st	CGUUUCACGUCGGGUUCACC	0.0400882	-2.04721	ARHGAP28	Homo sapiens Rho GTPase activating protein 28 (ARHGAP28), transcript variant 1, mRNA	Ssc_10328_1_A1_at	3.9483e-09	1.63	-0.705396	0.0337653	-25.8
ppt_miR894_st	CGUUUCACGUCGGGUUCACC	0.0400882	-2.04721	GRK5	G protein-coupled receptor kinase 5	Ssc_30072_1_A1_at	3.28302e-11	1.62	-0.672691	0.0470946	-25.8
ppt_miR894_st	CGUUUCACGUCGGGUUCACC	0.0400882	-2.04721	ID3	inhibitor of DNA binding 3, dominant negative helix-loop-helix protein	Ssc_1638_1_S1_at	6.19985e-14	1.54	-0.67066	0.0480181	-25.6
ppt_miR894_st	CGUUUCACGUCGGGUUCACC	0.0400882	-2.04721	ITGB8	integrin, beta 8	Ssc_23798_1_S1_at	0.0014193	1.73	-0.860091	0.00293359	-25.4
ppt_miR894_st	CGUUUCACGUCGGGUUCACC	0.0400882	-2.04721	OBFC2A	Homo sapiens oligonucleotide/oligosaccharide-binding fold containing 2A (OBFC2A), transcript variant 2, transcribed RNA	Ssc_8827_1_A1_at	2.37587e-07	2.5	-0.672701	0.0470904	-25.2
ppy_miR_320a_st	AAAAGCUGGGUUGAGAGGGCGA	0.0182837	-2.02993	KATNAL1	katanin p60 subunit A-like 1	Ssc_19603_2_S1_at	6.70507e-05	1.55	-0.785432	0.0121273	-27.9
ppy_miR_320a_st	AAAAGCUGGGUUGAGAGGGCGA	0.0182837	-2.02993	RHOQ	ras homolog gene family, member Q	Ssc_13464_2_A1_at	7.67776e-09	1.63	-0.729235	0.0257866	-25.2
rlcv_miR_rL1_34_5p_st	UAGAUGGCGUAACAGGCAACUU	0.030922	-2.02881	PLXND1	plexin D1	Ssc_1551_1_S1_at	0.000820789	1.57	-0.680177	0.0437897	-26.5
rlcv_miR_rL1_34_5p_st	UAGAUGGCGUAACAGGCAACUU	0.030922	-2.02881	VCAM1	vascular cell adhesion molecule 1	Ssc_14522_1_S1_at	1.12507e-07	3.4	-0.751188	0.0196372	-26.4
rlcv_miR_rL1_34_5p_st	UAGAUGGCGUAACAGGCAACUU	0.030922	-2.02881	MDM4	Homo sapiens Mdm4 p53 binding protein homolog (mouse) (MDM4), transcript variant 2, transcribed RNA	Ssc_1162_1_S1_at	1.69363e-14	1.6	-0.715278	0.0302871	-25.4
sla_miR_17_3p_st	ACUGCAGUGAAGGCACUUGU	0.0483659	-2.01844	LPIN1	lipin 1	Ssc_1942_1_S1_at	3.52563e-10	1.59	-0.737996	0.0231998	-26.3
sla_miR_17_3p_st	ACUGCAGUGAAGGCACUUGU	0.0483659	-2.01844	PLXND1	plexin D1	Ssc_1551_1_S1_at	0.000820789	1.57	-0.769281	0.01537	-25.1
rno_miR_324_5p_st	CGCAUCCCCUAGGGCAUUGGUGU	0.0445314	-2.00941	TAP1	transporter 1, ATP-binding cassette, sub-family B (MDR/TAP)	Ssc_27863_1_S1_at	2.98301e-15	1.62	-0.713003	0.031066	-36.6
rno_miR_324_5p_st	CGCAUCCCCUAGGGCAUUGGUGU	0.0445314	-2.00941	FNBP1	formin binding protein 1	Ssc_1801_2_S1_at	6.05231e-06	1.62	-0.719483	0.0288812	-30.8
hsa_miR_4797_5p_st	GACAGAGUGCCACUUACUGAA	0.00801731	-2.00793	RNF19B	ring finger protein 19B	Ssc_25996_1_A1_at	1.98524e-12	1.66	-0.807197	0.00853281	-27.4
bta_miR_320_st	AAAAGCUGGGUUGAGAGGGCGA	0.0317211	-2.00348	KATNAL1	katanin p60 subunit A-like 1	Ssc_19603_2_S1_at	6.70507e-05	1.55	-0.751516	0.0195538	-27.9
bta_miR_320_st	AAAAGCUGGGUUGAGAGGGCGA	0.0317211	-2.00348	RHOQ	ras homolog gene family, member Q	Ssc_13464_2_A1_at	7.67776e-09	1.63	-0.671845	0.0474781	-25.2
ssc_miR_320_st	AAAAGCUGGGUUGAGAGGGCGAA	0.0339818	-1.99373	KATNAL1	katanin p60 subunit A-like 1	Ssc_19603_2_S1_at	6.70507e-05	1.55	-0.755961	0.0184436	-27.9
ssc_miR_320_st	AAAAGCUGGGUUGAGAGGGCGAA	0.0339818	-1.99373	RHOQ	ras homolog gene family, member Q	Ssc_13464_2_A1_at	7.67776e-09	1.63	-0.671795	0.0475008	-25.2
hsa_miR_320a_st	AAAAGCUGGGUUGAGAGGGCGA	0.0254467	-1.99	KATNAL1	katanin p60 subunit A-like 1	Ssc_19603_2_S1_at	6.70507e-05	1.55	-0.753079	0.0191585	-27.9
hsa_miR_320a_st	AAAAGCUGGGUUGAGAGGGCGA	0.0254467	-1.99	RHOQ	ras homolog gene family, member Q	Ssc_13464_2_A1_at	7.67776e-09	1.63	-0.672309	0.0472676	-25.2
hsa_miR_23a_star_st	GGGGUUCCUGGGGAUGGGAUUU	0.0237447	-1.97788	KATNAL1	katanin p60 subunit A-like 1	Ssc_19603_2_S1_at	6.70507e-05	1.55	-0.755026	0.0186737	-39.3
hsa_miR_23a_star_st	GGGGUUCCUGGGGAUGGGAUUU	0.0237447	-1.97788	CLDN1	claudin 1	Ssc_9467_1_S1_at	5.13125e-12	1.94	-0.691701	0.0389999	-34.9
hsa_miR_23a_star_st	GGGGUUCCUGGGGAUGGGAUUU	0.0237447	-1.97788	SLC25A27	Homo sapiens solute carrier family 25, member 27 (SLC25A27), nuclear gene encoding mitochondrial protein, mRNA	Ssc_20419_1_S1_at	3.94398e-11	2.22	-0.723832	0.0274727	-34.7
hsa_miR_23a_star_st	GGGGUUCCUGGGGAUGGGAUUU	0.0237447	-1.97788	FNBP1	formin binding protein 1	Ssc_1801_2_S1_at	6.05231e-06	1.62	-0.805922	0.0087203	-34.1
hsa_miR_23a_star_st	GGGGUUCCUGGGGAUGGGAUUU	0.0237447	-1.97788	GBP2	guanylate binding protein 2, interferon-inducible	Ssc_883_1_S1_a_at	4.02634e-06	1.58	-0.718587	0.0291771	-34.1
hsa_miR_23a_star_st	GGGGUUCCUGGGGAUGGGAUUU	0.0237447	-1.97788	MTMR11	myotubularin related protein 11	Ssc_17299_1_A1_at	6.12759e-06	1.74	-0.899661	0.00095397	-33.9
hsa_miR_23a_star_st	GGGGUUCCUGGGGAUGGGAUUU	0.0237447	-1.97788	PHF17	Homo sapiens PHD finger protein 17 (PHF17), transcript variant L, mRNA	Ssc_13638_1_A1_a_at	9.4909e-07	1.39	-0.685646	0.0414722	-33.6
hsa_miR_23a_star_st	GGGGUUCCUGGGGAUGGGAUUU	0.0237447	-1.97788	PHF17	Homo sapiens PHD finger protein 17 (PHF17), transcript variant L, mRNA	Ssc_29973_1_S1_at	9.43516e-06	1.33	-0.67445	0.0463045	-33.6
hsa_miR_23a_star_st	GGGGUUCCUGGGGAUGGGAUUU	0.0237447	-1.97788	ARL13B	Homo sapiens ADP-ribosylation factor-like 13B (ARL13B), transcript variant 2, mRNA	Ssc_28935_1_S1_at	2.35578e-08	2.32	-0.750434	0.0198303	-33
hsa_miR_23a_star_st	GGGGUUCCUGGGGAUGGGAUUU	0.0237447	-1.97788	GNA14	guanine nucleotide binding protein (G protein), alpha 14	Ssc_13553_2_S1_at	5.43817e-11	1.76	-0.703835	0.0343375	-33
hsa_miR_23a_star_st	GGGGUUCCUGGGGAUGGGAUUU	0.0237447	-1.97788	GNA14	guanine nucleotide binding protein (G protein), alpha 14	Ssc_13553_1_A1_at	2.94819e-11	1.93	-0.685736	0.0414348	-33
hsa_miR_23a_star_st	GGGGUUCCUGGGGAUGGGAUUU	0.0237447	-1.97788	RFX1	regulatory factor X, 1 (influences HLA class II expression)	Ssc_29627_1_A1_at	7.75326e-08	1.51	-0.667555	0.0494523	-32.4
hsa_miR_23a_star_st	GGGGUUCCUGGGGAUGGGAUUU	0.0237447	-1.97788	ARID5B	AT rich interactive domain 5B (MRF1-like)	Ssc_21581_1_S1_at	4.61933e-06	1.75	-0.676121	0.0455615	-32
hsa_miR_23a_star_st	GGGGUUCCUGGGGAUGGGAUUU	0.0237447	-1.97788	MORC3	MORC family CW-type zinc finger 3	Ssc_30253_1_A1_at	8.3337e-11	1.5	-0.798872	0.00980778	-31.9
hsa_miR_23a_star_st	GGGGUUCCUGGGGAUGGGAUUU	0.0237447	-1.97788	RBM5	RNA binding motif protein 5	Ssc_4601_1_A1_at	1.49429e-10	1.82	-0.724419	0.0272863	-31.4
hsa_miR_23a_star_st	GGGGUUCCUGGGGAUGGGAUUU	0.0237447	-1.97788	CTSK	cathepsin K	Ssc_1020_1_S1_at	3.24951e-08	1.68	-0.690476	0.0394924	-31.4
hsa_miR_23a_star_st	GGGGUUCCUGGGGAUGGGAUUU	0.0237447	-1.97788	CEP68	centrosomal protein 68kDa	Ssc_30352_1_A1_at	7.58403e-05	1.83	-0.859819	0.00295275	-31.2
hsa_miR_23a_star_st	GGGGUUCCUGGGGAUGGGAUUU	0.0237447	-1.97788	ADAMTS6	ADAM metallopeptidase with thrombospondin type 1 motif, 6	Ssc_22377_1_A1_at	1.09917e-08	1.9	-0.785623	0.012092	-30.8
hsa_miR_23a_star_st	GGGGUUCCUGGGGAUGGGAUUU	0.0237447	-1.97788	ADAMTS6	ADAM metallopeptidase with thrombospondin type 1 motif, 6	Ssc_30245_1_A1_s_at	1.1056e-08	1.88	-0.768402	0.0155613	-30.8
hsa_miR_23a_star_st	GGGGUUCCUGGGGAUGGGAUUU	0.0237447	-1.97788	KIRREL	Homo sapiens kin of IRRE like (Drosophila) (KIRREL), mRNA	Ssc_20447_1_S1_at	2.82569e-07	1.7	-0.81285	0.00773426	-30.6
hsa_miR_23a_star_st	GGGGUUCCUGGGGAUGGGAUUU	0.0237447	-1.97788	STAT1	signal transducer and activator of transcription 1, 91kDa	Ssc_6025_1_S1_at	8.76895e-08	1.54	-0.674224	0.0464055	-30.6
hsa_miR_23a_star_st	GGGGUUCCUGGGGAUGGGAUUU	0.0237447	-1.97788	IGF1R	insulin-like growth factor 1 receptor	Ssc_20175_1_S1_at	1.08313e-12	1.52	-0.76516	0.0162813	-30.4
hsa_miR_23a_star_st	GGGGUUCCUGGGGAUGGGAUUU	0.0237447	-1.97788	IGF1R	insulin-like growth factor 1 receptor	Ssc_19009_1_S1_at	2.59269e-05	2.06	-0.717168	0.02965	-30.4
hsa_miR_23a_star_st	GGGGUUCCUGGGGAUGGGAUUU	0.0237447	-1.97788	BAZ2B	bromodomain adjacent to zinc finger domain, 2B	Ssc_25337_1_S1_at	8.94348e-08	1.66	-0.762521	0.0168833	-30.3
hsa_miR_23a_star_st	GGGGUUCCUGGGGAUGGGAUUU	0.0237447	-1.97788	BAZ2B	Homo sapiens bromodomain adjacent to zinc finger domain, 2B (BAZ2B), mRNA	Ssc_29512_1_A1_at	8.68018e-05	1.56	-0.750498	0.0198138	-30.3
hsa_miR_23a_star_st	GGGGUUCCUGGGGAUGGGAUUU	0.0237447	-1.97788	RBM41	RNA binding motif protein 41	Ssc_12205_1_A1_at	0.00177486	1.58	-0.736774	0.0235498	-30.1
hsa_miR_23a_star_st	GGGGUUCCUGGGGAUGGGAUUU	0.0237447	-1.97788	TMEM17	transmembrane protein 17	Ssc_8314_1_A1_at	7.3292e-07	1.59	-0.79766	0.0100034	-29.4
hsa_miR_23a_star_st	GGGGUUCCUGGGGAUGGGAUUU	0.0237447	-1.97788	LAMA4	laminin, alpha 4	Ssc_24909_1_S1_at	2.84817e-06	1.66	-0.748203	0.0204092	-28.5
hsa_miR_23a_star_st	GGGGUUCCUGGGGAUGGGAUUU	0.0237447	-1.97788	TNKS	tankyrase, TRF1-interacting ankyrin-related ADP-ribose polymerase	Ssc_10517_2_S1_at	1.32663e-07	1.52	-0.732507	0.0247995	-27.8
hsa_miR_23a_star_st	GGGGUUCCUGGGGAUGGGAUUU	0.0237447	-1.97788	FAS	Homo sapiens Fas (TNF receptor superfamily, member 6) (FAS), transcript variant 7, mRNA	Ssc_14497_1_S1_at	2.80686e-11	1.78	-0.751426	0.0195767	-26.9
hsa_miR_23a_star_st	GGGGUUCCUGGGGAUGGGAUUU	0.0237447	-1.97788	EXPH5	Homo sapiens exophilin 5 (EXPH5), transcript variant 3, mRNA	Ssc_29525_1_A1_at	8.84484e-08	2.47	-0.704199	0.0342033	-26.3
cfa_miR_320_st	AAAAGCUGGGUUGAGAGGGCGA	0.0275086	-1.94563	KATNAL1	katanin p60 subunit A-like 1	Ssc_19603_2_S1_at	6.70507e-05	1.55	-0.755278	0.0186115	-27.9
cfa_miR_320_st	AAAAGCUGGGUUGAGAGGGCGA	0.0275086	-1.94563	RHOQ	ras homolog gene family, member Q	Ssc_13464_2_A1_at	7.67776e-09	1.63	-0.705318	0.0337937	-25.2
ppy_miR_320b_st	AAAAGCUGGGUUGAGAGGGCAA	0.0201202	-1.94	KATNAL1	katanin p60 subunit A-like 1	Ssc_19603_2_S1_at	6.70507e-05	1.55	-0.743183	0.0217522	-28.6
mml_miR_320_st	AAAAGCUGGGUUGAGAGGGCGA	0.0370018	-1.91378	KATNAL1	katanin p60 subunit A-like 1	Ssc_19603_2_S1_at	6.70507e-05	1.55	-0.713901	0.030757	-27.9
mml_miR_320_st	AAAAGCUGGGUUGAGAGGGCGA	0.0370018	-1.91378	RHOQ	ras homolog gene family, member Q	Ssc_13464_2_A1_at	7.67776e-09	1.63	-0.67162	0.0475803	-25.2
ptr_miR_216b_st	AAAUCUCUGCAGGCAAAUGUGA	0.0126753	-1.91354	PDLIM5	Homo sapiens PDZ and LIM domain 5 (PDLIM5), transcribed RNA	Ssc_24772_1_S1_at	5.71786e-11	1.73	-0.689591	0.0398502	-26.9
ptr_miR_216b_st	AAAUCUCUGCAGGCAAAUGUGA	0.0126753	-1.91354	ETV5	ets variant 5	Ssc_22031_2_A1_at	4.50754e-07	1.58	-0.687701	0.040622	-25.5
mmu_miR_23a_star_st	GGGGUUCCUGGGGAUGGGAUUU	0.0250182	-1.90276	KATNAL1	katanin p60 subunit A-like 1	Ssc_19603_2_S1_at	6.70507e-05	1.55	-0.676066	0.0455858	-39.3
mmu_miR_23a_star_st	GGGGUUCCUGGGGAUGGGAUUU	0.0250182	-1.90276	CLDN1	claudin 1	Ssc_9467_1_S1_at	5.13125e-12	1.94	-0.686913	0.0409467	-34.9
mmu_miR_23a_star_st	GGGGUUCCUGGGGAUGGGAUUU	0.0250182	-1.90276	SLC25A27	Homo sapiens solute carrier family 25, member 27 (SLC25A27), nuclear gene encoding mitochondrial protein, mRNA	Ssc_20419_1_S1_at	3.94398e-11	2.22	-0.668846	0.0488527	-34.7
mmu_miR_23a_star_st	GGGGUUCCUGGGGAUGGGAUUU	0.0250182	-1.90276	FNBP1	formin binding protein 1	Ssc_1801_2_S1_at	6.05231e-06	1.62	-0.782469	0.012684	-34.1
mmu_miR_23a_star_st	GGGGUUCCUGGGGAUGGGAUUU	0.0250182	-1.90276	GBP2	guanylate binding protein 2, interferon-inducible	Ssc_883_1_S1_a_at	4.02634e-06	1.58	-0.673469	0.0467442	-34.1
mmu_miR_23a_star_st	GGGGUUCCUGGGGAUGGGAUUU	0.0250182	-1.90276	MTMR11	myotubularin related protein 11	Ssc_17299_1_A1_at	6.12759e-06	1.74	-0.863148	0.0027238	-33.9
mmu_miR_23a_star_st	GGGGUUCCUGGGGAUGGGAUUU	0.0250182	-1.90276	ARL13B	Homo sapiens ADP-ribosylation factor-like 13B (ARL13B), transcript variant 2, mRNA	Ssc_28935_1_S1_at	2.35578e-08	2.32	-0.676949	0.045196	-33
mmu_miR_23a_star_st	GGGGUUCCUGGGGAUGGGAUUU	0.0250182	-1.90276	MORC3	MORC family CW-type zinc finger 3	Ssc_30253_1_A1_at	8.3337e-11	1.5	-0.743154	0.0217601	-31.9
mmu_miR_23a_star_st	GGGGUUCCUGGGGAUGGGAUUU	0.0250182	-1.90276	CEP68	centrosomal protein 68kDa	Ssc_30352_1_A1_at	7.58403e-05	1.83	-0.782913	0.0125995	-31.2
mmu_miR_23a_star_st	GGGGUUCCUGGGGAUGGGAUUU	0.0250182	-1.90276	ADAMTS6	ADAM metallopeptidase with thrombospondin type 1 motif, 6	Ssc_22377_1_A1_at	1.09917e-08	1.9	-0.723532	0.0275685	-30.8
mmu_miR_23a_star_st	GGGGUUCCUGGGGAUGGGAUUU	0.0250182	-1.90276	ADAMTS6	ADAM metallopeptidase with thrombospondin type 1 motif, 6	Ssc_30245_1_A1_s_at	1.1056e-08	1.88	-0.6972	0.0368394	-30.8
mmu_miR_23a_star_st	GGGGUUCCUGGGGAUGGGAUUU	0.0250182	-1.90276	KIRREL	Homo sapiens kin of IRRE like (Drosophila) (KIRREL), mRNA	Ssc_20447_1_S1_at	2.82569e-07	1.7	-0.719742	0.0287961	-30.6
mmu_miR_23a_star_st	GGGGUUCCUGGGGAUGGGAUUU	0.0250182	-1.90276	IGF1R	insulin-like growth factor 1 receptor	Ssc_20175_1_S1_at	1.08313e-12	1.52	-0.712068	0.0313901	-30.4
mmu_miR_23a_star_st	GGGGUUCCUGGGGAUGGGAUUU	0.0250182	-1.90276	IGF1R	insulin-like growth factor 1 receptor	Ssc_19009_1_S1_at	2.59269e-05	2.06	-0.675669	0.0457617	-30.4
mmu_miR_23a_star_st	GGGGUUCCUGGGGAUGGGAUUU	0.0250182	-1.90276	BAZ2B	Homo sapiens bromodomain adjacent to zinc finger domain, 2B (BAZ2B), mRNA	Ssc_29512_1_A1_at	8.68018e-05	1.56	-0.691346	0.0391425	-30.3
mmu_miR_23a_star_st	GGGGUUCCUGGGGAUGGGAUUU	0.0250182	-1.90276	BAZ2B	bromodomain adjacent to zinc finger domain, 2B	Ssc_25337_1_S1_at	8.94348e-08	1.66	-0.673327	0.0468081	-30.3
mmu_miR_23a_star_st	GGGGUUCCUGGGGAUGGGAUUU	0.0250182	-1.90276	RBM41	RNA binding motif protein 41	Ssc_12205_1_A1_at	0.00177486	1.58	-0.727673	0.026267	-30.1
mmu_miR_23a_star_st	GGGGUUCCUGGGGAUGGGAUUU	0.0250182	-1.90276	TMEM17	transmembrane protein 17	Ssc_8314_1_A1_at	7.3292e-07	1.59	-0.698923	0.0361786	-29.4
mmu_miR_23a_star_st	GGGGUUCCUGGGGAUGGGAUUU	0.0250182	-1.90276	ZNF143	zinc finger protein 143	Ssc_7789_1_A1_at	1.45111e-09	1.52	-0.669899	0.0483669	-29.3
mmu_miR_23a_star_st	GGGGUUCCUGGGGAUGGGAUUU	0.0250182	-1.90276	LAMA4	laminin, alpha 4	Ssc_24909_1_S1_at	2.84817e-06	1.66	-0.763189	0.0167296	-28.5
mmu_miR_23a_star_st	GGGGUUCCUGGGGAUGGGAUUU	0.0250182	-1.90276	FAS	Homo sapiens Fas (TNF receptor superfamily, member 6) (FAS), transcript variant 7, mRNA	Ssc_14497_1_S1_at	2.80686e-11	1.78	-0.702066	0.0349935	-26.9
mmu_miR_320_st	AAAAGCUGGGUUGAGAGGGCGA	0.0319781	-1.89838	KATNAL1	katanin p60 subunit A-like 1	Ssc_19603_2_S1_at	6.70507e-05	1.55	-0.750424	0.0198329	-27.9
mmu_miR_320_st	AAAAGCUGGGUUGAGAGGGCGA	0.0319781	-1.89838	RHOQ	ras homolog gene family, member Q	Ssc_13464_2_A1_at	7.67776e-09	1.63	-0.71114	0.0317136	-25.2
hsa_miR_320b_st	AAAAGCUGGGUUGAGAGGGCAA	0.0157169	-1.87899	GPR39	G protein-coupled receptor 39	Ssc_6102_1_S1_at	8.88741e-08	1.53	-0.691371	0.0391322	-30.2
hsa_miR_320b_st	AAAAGCUGGGUUGAGAGGGCAA	0.0157169	-1.87899	KATNAL1	katanin p60 subunit A-like 1	Ssc_19603_2_S1_at	6.70507e-05	1.55	-0.788305	0.0116034	-28.6
hsa_miR_320b_st	AAAAGCUGGGUUGAGAGGGCAA	0.0157169	-1.87899	PLN	phospholamban	Ssc_5227_1_S1_at	5.07112e-07	1.64	-0.699466	0.0359719	-26.2
rno_miR_23a_star_st	GGGGUUCCUGGGGAUGGGAUUU	0.0372645	-1.87544	KATNAL1	katanin p60 subunit A-like 1	Ssc_19603_2_S1_at	6.70507e-05	1.55	-0.749225	0.0201428	-39.3
rno_miR_23a_star_st	GGGGUUCCUGGGGAUGGGAUUU	0.0372645	-1.87544	FNBP1	formin binding protein 1	Ssc_1801_2_S1_at	6.05231e-06	1.62	-0.756154	0.0183965	-34.1
rno_miR_23a_star_st	GGGGUUCCUGGGGAUGGGAUUU	0.0372645	-1.87544	GBP2	guanylate binding protein 2, interferon-inducible	Ssc_883_1_S1_a_at	4.02634e-06	1.58	-0.73064	0.0253596	-34.1
rno_miR_23a_star_st	GGGGUUCCUGGGGAUGGGAUUU	0.0372645	-1.87544	MTMR11	myotubularin related protein 11	Ssc_17299_1_A1_at	6.12759e-06	1.74	-0.859238	0.00299403	-33.9
rno_miR_23a_star_st	GGGGUUCCUGGGGAUGGGAUUU	0.0372645	-1.87544	ARL13B	Homo sapiens ADP-ribosylation factor-like 13B (ARL13B), transcript variant 2, mRNA	Ssc_28935_1_S1_at	2.35578e-08	2.32	-0.667069	0.0496787	-33
rno_miR_23a_star_st	GGGGUUCCUGGGGAUGGGAUUU	0.0372645	-1.87544	MORC3	MORC family CW-type zinc finger 3	Ssc_30253_1_A1_at	8.3337e-11	1.5	-0.726808	0.0265353	-31.9
rno_miR_23a_star_st	GGGGUUCCUGGGGAUGGGAUUU	0.0372645	-1.87544	CTSK	cathepsin K	Ssc_1020_1_S1_at	3.24951e-08	1.68	-0.718705	0.0291381	-31.4
rno_miR_23a_star_st	GGGGUUCCUGGGGAUGGGAUUU	0.0372645	-1.87544	CEP68	centrosomal protein 68kDa	Ssc_30352_1_A1_at	7.58403e-05	1.83	-0.760306	0.0173998	-31.2
rno_miR_23a_star_st	GGGGUUCCUGGGGAUGGGAUUU	0.0372645	-1.87544	ADAMTS6	ADAM metallopeptidase with thrombospondin type 1 motif, 6	Ssc_22377_1_A1_at	1.09917e-08	1.9	-0.730447	0.0254181	-30.8
rno_miR_23a_star_st	GGGGUUCCUGGGGAUGGGAUUU	0.0372645	-1.87544	ADAMTS6	ADAM metallopeptidase with thrombospondin type 1 motif, 6	Ssc_30245_1_A1_s_at	1.1056e-08	1.88	-0.692671	0.038613	-30.8
rno_miR_23a_star_st	GGGGUUCCUGGGGAUGGGAUUU	0.0372645	-1.87544	KIRREL	Homo sapiens kin of IRRE like (Drosophila) (KIRREL), mRNA	Ssc_20447_1_S1_at	2.82569e-07	1.7	-0.72842	0.0260366	-30.6
rno_miR_23a_star_st	GGGGUUCCUGGGGAUGGGAUUU	0.0372645	-1.87544	IGF1R	insulin-like growth factor 1 receptor	Ssc_20175_1_S1_at	1.08313e-12	1.52	-0.717011	0.0297026	-30.4
rno_miR_23a_star_st	GGGGUUCCUGGGGAUGGGAUUU	0.0372645	-1.87544	BAZ2B	bromodomain adjacent to zinc finger domain, 2B	Ssc_25337_1_S1_at	8.94348e-08	1.66	-0.704981	0.0339169	-30.3
rno_miR_23a_star_st	GGGGUUCCUGGGGAUGGGAUUU	0.0372645	-1.87544	BAZ2B	Homo sapiens bromodomain adjacent to zinc finger domain, 2B (BAZ2B), mRNA	Ssc_29512_1_A1_at	8.68018e-05	1.56	-0.674834	0.046133	-30.3
rno_miR_23a_star_st	GGGGUUCCUGGGGAUGGGAUUU	0.0372645	-1.87544	RBM41	RNA binding motif protein 41	Ssc_12205_1_A1_at	0.00177486	1.58	-0.724179	0.0273624	-30.1
rno_miR_23a_star_st	GGGGUUCCUGGGGAUGGGAUUU	0.0372645	-1.87544	TMEM17	transmembrane protein 17	Ssc_8314_1_A1_at	7.3292e-07	1.59	-0.67601	0.0456104	-29.4
rno_miR_23a_star_st	GGGGUUCCUGGGGAUGGGAUUU	0.0372645	-1.87544	ZNF143	zinc finger protein 143	Ssc_7789_1_A1_at	1.45111e-09	1.52	-0.684525	0.0419407	-29.3
rno_miR_23a_star_st	GGGGUUCCUGGGGAUGGGAUUU	0.0372645	-1.87544	LAMA4	laminin, alpha 4	Ssc_24909_1_S1_at	2.84817e-06	1.66	-0.772401	0.0147032	-28.5
rno_miR_23a_star_st	GGGGUUCCUGGGGAUGGGAUUU	0.0372645	-1.87544	EXPH5	Homo sapiens exophilin 5 (EXPH5), transcript variant 3, mRNA	Ssc_29525_1_A1_at	8.84484e-08	2.47	-0.716261	0.0299547	-26.3
ptr_miR_320a_st	AAAAGCUGGGUUGAGAGGGCGA	0.0302673	-1.87	KATNAL1	katanin p60 subunit A-like 1	Ssc_19603_2_S1_at	6.70507e-05	1.55	-0.727813	0.0262236	-27.9
ptr_miR_320a_st	AAAAGCUGGGUUGAGAGGGCGA	0.0302673	-1.87	RHOQ	ras homolog gene family, member Q	Ssc_13464_2_A1_at	7.67776e-09	1.63	-0.674582	0.0462453	-25.2
ptr_miR_320b_st	AAAAGCUGGGUUGAGAGGGCAA	0.0302673	-1.87	GPR39	G protein-coupled receptor 39	Ssc_6102_1_S1_at	8.88741e-08	1.53	-0.68425	0.0420559	-30.2
ptr_miR_320b_st	AAAAGCUGGGUUGAGAGGGCAA	0.0302673	-1.87	KATNAL1	katanin p60 subunit A-like 1	Ssc_19603_2_S1_at	6.70507e-05	1.55	-0.762418	0.016907	-28.6
ptr_miR_320b_st	AAAAGCUGGGUUGAGAGGGCAA	0.0302673	-1.87	PLN	phospholamban	Ssc_5227_1_S1_at	5.07112e-07	1.64	-0.668002	0.049244	-26.2
bmo_miR_3216_st	UAUCAGGCAAAACAUUAGUCAAAUG	0.038345	-1.87	BMP2	bone morphogenetic protein 2	Ssc_4190_1_S1_at	0.0116205	1.47	-0.723274	0.0276508	-25.1
ptr_miR_210_st	CUGUGCGUGUGACAGCGGCUGA	0.0449654	-1.836	RHOQ	ras homolog gene family, member Q	Ssc_13464_2_A1_at	7.67776e-09	1.63	-0.69374	0.0381897	-26.4
api_miR_3042_st	GAGGGCAGAUUAUUUCUGAUAC	0.0174387	-1.83116	YPEL2	yippee-like 2 (Drosophila)	Ssc_13429_1_S1_at	9.89128e-11	2.31	-0.835694	0.0050215	-28
api_miR_3042_st	GAGGGCAGAUUAUUUCUGAUAC	0.0174387	-1.83116	YPEL2	yippee-like 2 (Drosophila)	Ssc_30768_1_S1_at	2.96226e-07	2.68	-0.696618	0.0370644	-28
api_miR_3042_st	GAGGGCAGAUUAUUUCUGAUAC	0.0174387	-1.83116	JAG1	jagged 1 (Alagille syndrome)	Ssc_9400_1_A1_at	0.000269811	1.27	-0.676399	0.0454383	-27
api_miR_3042_st	GAGGGCAGAUUAUUUCUGAUAC	0.0174387	-1.83116	LPIN1	lipin 1	Ssc_1942_1_S1_at	3.52563e-10	1.59	-0.754985	0.0186836	-25.2
ssc_miR_210_st	CUGUGCGUGUGACAGCGGCUGA	0.0359603	-1.82941	TAP1	transporter 1, ATP-binding cassette, sub-family B (MDR/TAP)	Ssc_27863_1_S1_at	2.98301e-15	1.62	-0.674829	0.046135	-32.7
ssc_miR_210_st	CUGUGCGUGUGACAGCGGCUGA	0.0359603	-1.82941	CEP68	centrosomal protein 68kDa	Ssc_30352_1_A1_at	7.58403e-05	1.83	-0.703971	0.0342874	-28.7
ssc_miR_210_st	CUGUGCGUGUGACAGCGGCUGA	0.0359603	-1.82941	RHOQ	ras homolog gene family, member Q	Ssc_13464_2_A1_at	7.67776e-09	1.63	-0.72095	0.028401	-26.4
bfl_miR_210_st	CUGUGCGUGUGACAGCGGCUGA	0.0457129	-1.824	RHOQ	ras homolog gene family, member Q	Ssc_13464_2_A1_at	7.67776e-09	1.63	-0.677854	0.0447986	-26.4
bta_miR_339_st	UCCCUGUCCUCCAGGAGCUCAC	0.0428053	-1.82268	MX1	Homo sapiens myxovirus (influenza virus) resistance 1, interferon-inducible protein p78 (mouse) (MX1), transcript variant 1, mRNA	Ssc_221_1_S1_at	1.15921e-09	2.22	-0.682844	0.0426494	-37.1
bta_miR_339_st	UCCCUGUCCUCCAGGAGCUCAC	0.0428053	-1.82268	ISG15	ISG15 ubiquitin-like modifier	Ssc_11557_1_A1_at	2.02363e-11	3.55	-0.754219	0.0188735	-36.6
bta_miR_339_st	UCCCUGUCCUCCAGGAGCUCAC	0.0428053	-1.82268	LPIN1	lipin 1	Ssc_1942_1_S1_at	3.52563e-10	1.59	-0.705564	0.033704	-32.2
bta_miR_339_st	UCCCUGUCCUCCAGGAGCUCAC	0.0428053	-1.82268	FNBP1	formin binding protein 1	Ssc_1801_2_S1_at	6.05231e-06	1.62	-0.764028	0.0165377	-31.9
bta_miR_339_st	UCCCUGUCCUCCAGGAGCUCAC	0.0428053	-1.82268	PCDH7	protocadherin 7	Ssc_24221_1_S1_at	0.000217181	1.57	-0.713071	0.0310425	-30.5
bta_miR_339_st	UCCCUGUCCUCCAGGAGCUCAC	0.0428053	-1.82268	MORC3	MORC family CW-type zinc finger 3	Ssc_30253_1_A1_at	8.3337e-11	1.5	-0.727076	0.0264521	-30.2
bta_miR_339_st	UCCCUGUCCUCCAGGAGCUCAC	0.0428053	-1.82268	RASSF6	Homo sapiens Ras association (RalGDS/AF-6) domain family member 6 (RASSF6), transcript variant 2, mRNA	Ssc_27147_1_A1_at	1.02743e-11	1.93	-0.675751	0.0457252	-29.7
bta_miR_339_st	UCCCUGUCCUCCAGGAGCUCAC	0.0428053	-1.82268	KIRREL	Homo sapiens kin of IRRE like (Drosophila) (KIRREL), mRNA	Ssc_20447_1_S1_at	2.82569e-07	1.7	-0.673	0.0469551	-28.3
bta_miR_339_st	UCCCUGUCCUCCAGGAGCUCAC	0.0428053	-1.82268	ITGAV	integrin, alpha V (vitronectin receptor, alpha polypeptide, antigen CD51)	Ssc_15932_1_S1_at	4.79498e-16	1.7	-0.736287	0.0236903	-27.8
bta_miR_339_st	UCCCUGUCCUCCAGGAGCUCAC	0.0428053	-1.82268	ITGAV	integrin, alpha V (vitronectin receptor, alpha polypeptide, antigen CD51)	Ssc_9451_1_S1_at	2.61536e-13	1.66	-0.66702	0.0497018	-27.8
bta_miR_339_st	UCCCUGUCCUCCAGGAGCUCAC	0.0428053	-1.82268	CEP68	centrosomal protein 68kDa	Ssc_30352_1_A1_at	7.58403e-05	1.83	-0.761316	0.0171631	-26.3
bta_miR_210_st	ACUGUGCGUGUGACAGCGGCUGA	0.0444416	-1.81156	RHOQ	ras homolog gene family, member Q	Ssc_13464_2_A1_at	7.67776e-09	1.63	-0.698126	0.0364835	-26.9
mml_miR_210_st	CUGUGCGUGUGACAGCGGCUGA	0.0496186	-1.80068	CEP68	centrosomal protein 68kDa	Ssc_30352_1_A1_at	7.58403e-05	1.83	-0.670145	0.0482539	-28.7
mml_miR_210_st	CUGUGCGUGUGACAGCGGCUGA	0.0496186	-1.80068	RHOQ	ras homolog gene family, member Q	Ssc_13464_2_A1_at	7.67776e-09	1.63	-0.692706	0.0385993	-26.4
xtr_miR_210_st	CUGUGCGUGUGACAGCGGCUAA	0.0469989	-1.79884	TAP1	transporter 1, ATP-binding cassette, sub-family B (MDR/TAP)	Ssc_27863_1_S1_at	2.98301e-15	1.62	-0.680114	0.0438167	-30.2
xtr_miR_210_st	CUGUGCGUGUGACAGCGGCUAA	0.0469989	-1.79884	CEP68	centrosomal protein 68kDa	Ssc_30352_1_A1_at	7.58403e-05	1.83	-0.672527	0.0471691	-27.4
xtr_miR_210_st	CUGUGCGUGUGACAGCGGCUAA	0.0469989	-1.79884	RHOQ	ras homolog gene family, member Q	Ssc_13464_2_A1_at	7.67776e-09	1.63	-0.714479	0.0305594	-26.7
cin_miR_4031_5p_st	CCCAAAGUGUCGGCGCAUAU	0.00777548	-1.7957	SGSM1	small G protein signaling modulator 1	Ssc_13481_1_A1_at	4.69793e-06	1.5	-0.822155	0.00653289	-27
cin_miR_4031_5p_st	CCCAAAGUGUCGGCGCAUAU	0.00777548	-1.7957	TNFAIP3	tumor necrosis factor, alpha-induced protein 3	Ssc_5085_1_A1_at	0.00361693	1.42	-0.685435	0.0415599	-27.9
ptr_miR_890_st	UACUUGGAAAGGCAUCAGUUG	0.000346825	-1.79465	EHF	ets homologous factor	Ssc_25242_2_S1_at	0.000183075	1.99	-0.692821	0.0385533	-27.6
ptr_miR_890_st	UACUUGGAAAGGCAUCAGUUG	0.000346825	-1.79465	IL10RB	interleukin 10 receptor, beta	Ssc_5955_1_A1_at	1.4506e-13	1.66	-0.911764	0.0006158	-27.2
ptr_miR_890_st	UACUUGGAAAGGCAUCAGUUG	0.000346825	-1.79465	IL10RB	interleukin 10 receptor, beta	Ssc_15484_1_S1_at	1.05665e-06	1.94	-0.88311	0.00160083	-27.2
ptr_miR_890_st	UACUUGGAAAGGCAUCAGUUG	0.000346825	-1.79465	SGSM1	small G protein signaling modulator 1	Ssc_13481_1_A1_at	4.69793e-06	1.5	-0.728579	0.0259878	-25.9
ptr_miR_890_st	UACUUGGAAAGGCAUCAGUUG	0.000346825	-1.79465	PLXND1	plexin D1	Ssc_1551_1_S1_at	0.000820789	1.57	-0.670727	0.0479876	-25.8
ptr_miR_890_st	UACUUGGAAAGGCAUCAGUUG	0.000346825	-1.79465	SLC4A7	solute carrier family 4, sodium bicarbonate cotransporter, member 7	Ssc_8710_1_A1_at	5.10108e-10	1.61	-0.710654	0.0318838	-25.7
ptr_miR_890_st	UACUUGGAAAGGCAUCAGUUG	0.000346825	-1.79465	FCHSD2	FCH and double SH3 domains 2	Ssc_13250_1_A1_at	3.56659e-13	1.57	-0.699118	0.0361042	-25.2
ptr_miR_890_st	UACUUGGAAAGGCAUCAGUUG	0.000346825	-1.79465	TAP1	transporter 1, ATP-binding cassette, sub-family B (MDR/TAP)	Ssc_27863_1_S1_at	2.98301e-15	1.62	-0.77549	0.0140624	-25
aly_miR394b_star_st	AGGUGGACAUAUUGCCAACA	0.0195941	-1.78241	ITGAV	integrin, alpha V (vitronectin receptor, alpha polypeptide, antigen CD51)	Ssc_6737_1_S1_at	2.06142e-16	1.62	-0.695266	0.0375901	-27.7
aly_miR394b_star_st	AGGUGGACAUAUUGCCAACA	0.0195941	-1.78241	ITGAV	integrin, alpha V (vitronectin receptor, alpha polypeptide, antigen CD51)	Ssc_6737_2_A1_at	2.87681e-12	1.78	-0.689573	0.0398579	-27.7
aly_miR394b_star_st	AGGUGGACAUAUUGCCAACA	0.0195941	-1.78241	JAG1	jagged 1 (Alagille syndrome)	Ssc_9400_1_A1_at	0.000269811	1.27	-0.709063	0.032446	-25.6
mmu_miR_210_st	CUGUGCGUGUGACAGCGGCUGA	0.0474573	-1.77832	CEP68	centrosomal protein 68kDa	Ssc_30352_1_A1_at	7.58403e-05	1.83	-0.667643	0.0494109	-28.7
mmu_miR_210_st	CUGUGCGUGUGACAGCGGCUGA	0.0474573	-1.77832	RHOQ	ras homolog gene family, member Q	Ssc_13464_2_A1_at	7.67776e-09	1.63	-0.686462	0.0411334	-26.4
cfa_miR_210_st	ACUGUGCGUGUGACAGCGGCUGA	0.0484027	-1.759	RHOQ	ras homolog gene family, member Q	Ssc_13464_2_A1_at	7.67776e-09	1.63	-0.696387	0.0371539	-26.9
mdo_miR_210_st	ACUGUGCGUGUGACAGCGGCU	0.0453756	-1.74006	FUT8	Homo sapiens fucosyltransferase 8 (alpha (1,6) fucosyltransferase) (FUT8), transcript variant 3, mRNA	Ssc_14532_1_S1_at	3.90451e-10	1.54	-0.690768	0.0393746	-29.6
mdo_miR_210_st	ACUGUGCGUGUGACAGCGGCU	0.0453756	-1.74006	RHOQ	ras homolog gene family, member Q	Ssc_13464_2_A1_at	7.67776e-09	1.63	-0.69395	0.0381067	-25.3
tni_miR_210_st	CUGUGCGUGUGACAGCGGCUAA	0.0463467	-1.72319	TAP1	transporter 1, ATP-binding cassette, sub-family B (MDR/TAP)	Ssc_27863_1_S1_at	2.98301e-15	1.62	-0.681143	0.0433746	-30.2
tni_miR_210_st	CUGUGCGUGUGACAGCGGCUAA	0.0463467	-1.72319	FNBP1	formin binding protein 1	Ssc_1801_2_S1_at	6.05231e-06	1.62	-0.684032	0.0421477	-30
tni_miR_210_st	CUGUGCGUGUGACAGCGGCUAA	0.0463467	-1.72319	FUT8	Homo sapiens fucosyltransferase 8 (alpha (1,6) fucosyltransferase) (FUT8), transcript variant 3, mRNA	Ssc_14532_1_S1_at	3.90451e-10	1.54	-0.67891	0.0443385	-29.8
tni_miR_210_st	CUGUGCGUGUGACAGCGGCUAA	0.0463467	-1.72319	CEP68	centrosomal protein 68kDa	Ssc_30352_1_A1_at	7.58403e-05	1.83	-0.690673	0.039413	-27.4
tni_miR_210_st	CUGUGCGUGUGACAGCGGCUAA	0.0463467	-1.72319	RHOQ	ras homolog gene family, member Q	Ssc_13464_2_A1_at	7.67776e-09	1.63	-0.726933	0.0264966	-26.7
cel_miR_50_star_st	CCCGCAUAUUAGACGUAUCGAC	0.00192287	-1.68279	YPEL2	yippee-like 2 (Drosophila)	Ssc_30768_1_S1_at	2.96226e-07	2.68	-0.692936	0.0385079	-25.2
cel_miR_50_star_st	CCCGCAUAUUAGACGUAUCGAC	0.00192287	-1.68279	YPEL2	yippee-like 2 (Drosophila)	Ssc_13429_1_S1_at	9.89128e-11	2.31	-0.680476	0.043661	-25.2
aae_miR_8_star_st	CAUCUUACCGGGCAGCAUUAGA	0.0293868	-1.6532	RASSF6	Homo sapiens Ras association (RalGDS/AF-6) domain family member 6 (RASSF6), transcript variant 2, mRNA	Ssc_27147_1_A1_at	1.02743e-11	1.93	-0.694702	0.0378109	-26.3
mmu_miR_423_5p_st	UGAGGGGCAGAGAGCGAGACUUU	0.0415992	-1.64504	RNF19B	ring finger protein 19B	Ssc_25996_1_A1_at	1.98524e-12	1.66	-0.762242	0.0169477	-29.5
mmu_miR_423_5p_st	UGAGGGGCAGAGAGCGAGACUUU	0.0415992	-1.64504	PDLIM5	Homo sapiens PDZ and LIM domain 5 (PDLIM5), transcribed RNA	Ssc_24772_1_S1_at	5.71786e-11	1.73	-0.708621	0.0326031	-27.3
bmo_miR_263a_star_st	CGUGAUCUCUUAGUGGCAUCAC	0.0149757	-1.57804	TCTN2	Homo sapiens tectonic family member 2 (TCTN2), transcript variant 2, mRNA	Ssc_15544_1_A1_at	1.31636e-09	1.71	-0.72054	0.0285347	-31.7
bmo_miR_263a_star_st	CGUGAUCUCUUAGUGGCAUCAC	0.0149757	-1.57804	USP28	ubiquitin specific peptidase 28	Ssc_26407_1_S1_at	5.51086e-08	1.52	-0.706715	0.0332867	-31.7
bmo_miR_263a_star_st	CGUGAUCUCUUAGUGGCAUCAC	0.0149757	-1.57804	PPARG	Homo sapiens peroxisome proliferator-activated receptor gamma (PPARG), transcript variant 3, mRNA	Ssc_14475_3_S1_a_at	0.000106418	1.69	-0.708585	0.0326157	-29.9
bmo_miR_263a_star_st	CGUGAUCUCUUAGUGGCAUCAC	0.0149757	-1.57804	BAZ2B	Homo sapiens bromodomain adjacent to zinc finger domain, 2B (BAZ2B), mRNA	Ssc_29512_1_A1_at	8.68018e-05	1.56	-0.733731	0.0244367	-29.3
bmo_miR_263a_star_st	CGUGAUCUCUUAGUGGCAUCAC	0.0149757	-1.57804	TEP1	telomerase-associated protein 1	Ssc_11401_1_A1_a_at	4.58983e-15	1.9	-0.724214	0.0273514	-28.8
bmo_miR_263a_star_st	CGUGAUCUCUUAGUGGCAUCAC	0.0149757	-1.57804	MDM4	Homo sapiens Mdm4 p53 binding protein homolog (mouse) (MDM4), transcript variant 2, transcribed RNA	Ssc_1162_1_S1_at	1.69363e-14	1.6	-0.853495	0.00342359	-27.2
bmo_miR_263a_star_st	CGUGAUCUCUUAGUGGCAUCAC	0.0149757	-1.57804	SF3B1	splicing factor 3b, subunit 1, 155kDa	Ssc_12295_1_A1_at	0.000163325	1.74	-0.783249	0.0125359	-26.5
bmo_miR_263a_star_st	CGUGAUCUCUUAGUGGCAUCAC	0.0149757	-1.57804	CASP4	Homo sapiens caspase 4, apoptosis-related cysteine peptidase (CASP4), transcript variant gamma, mRNA	Ssc_12446_1_A1_at	1.15476e-14	1.65	-0.716397	0.0299088	-26
bmo_miR_263a_star_st	CGUGAUCUCUUAGUGGCAUCAC	0.0149757	-1.57804	ABCC5	ATP-binding cassette, sub-family C (CFTR/MRP), member 5	Ssc_1657_1_S1_at	5.38636e-05	1.54	-0.670599	0.0480459	-25.9
bmo_miR_263a_star_st	CGUGAUCUCUUAGUGGCAUCAC	0.0149757	-1.57804	CLK1	CDC-like kinase 1	Ssc_10998_1_A1_at	1.63122e-10	2.43	-0.784989	0.0122094	-25.7
bmo_miR_263a_star_st	CGUGAUCUCUUAGUGGCAUCAC	0.0149757	-1.57804	DST	Homo sapiens dystonin (DST), transcript variant 4, mRNA	Ssc_29588_1_A1_at	0.0226817	1.8	-0.708487	0.0326509	-25.6
bmo_miR_263a_star_st	CGUGAUCUCUUAGUGGCAUCAC	0.0149757	-1.57804	SLC4A7	solute carrier family 4, sodium bicarbonate cotransporter, member 7	Ssc_8710_1_A1_at	5.10108e-10	1.61	-0.706967	0.0331958	-25.6
bmo_miR_263a_star_st	CGUGAUCUCUUAGUGGCAUCAC	0.0149757	-1.57804	JAG1	jagged 1 (Alagille syndrome)	Ssc_9400_1_A1_at	0.000269811	1.27	-0.721354	0.0282695	-25.5
bmo_miR_263a_star_st	CGUGAUCUCUUAGUGGCAUCAC	0.0149757	-1.57804	PDLIM5	Homo sapiens PDZ and LIM domain 5 (PDLIM5), transcribed RNA	Ssc_24772_1_S1_at	5.71786e-11	1.73	-0.851182	0.00360801	-25.1
bmo_miR_263a_star_st	CGUGAUCUCUUAGUGGCAUCAC	0.0149757	-1.57804	UBE2R2	ubiquitin-conjugating enzyme E2R 2	Ssc_4948_1_S1_at	5.32273e-08	1.5	-0.691837	0.0389455	-25.1
eca_miR_885_3p_st	AGGCAGCGGGGUGUAGUGGAUA	0.0251945	-1.56931	MAP3K8	mitogen-activated protein kinase kinase kinase 8	Ssc_18038_1_A1_at	2.31166e-06	2.02	-0.713594	0.0308625	-33.6
eca_miR_885_3p_st	AGGCAGCGGGGUGUAGUGGAUA	0.0251945	-1.56931	IL10RB	interleukin 10 receptor, beta	Ssc_5955_1_A1_at	1.4506e-13	1.66	-0.666727	0.0498387	-31.1
eca_miR_885_3p_st	AGGCAGCGGGGUGUAGUGGAUA	0.0251945	-1.56931	BIRC3	Homo sapiens baculoviral IAP repeat-containing 3 (BIRC3), transcript variant 2, mRNA	Ssc_16110_1_A1_at	3.59362e-20	2.79	-0.714142	0.0306747	-26.7
eca_miR_885_3p_st	AGGCAGCGGGGUGUAGUGGAUA	0.0251945	-1.56931	DCUN1D3	Homo sapiens DCN1, defective in cullin neddylation 1, domain containing 3 (S. cerevisiae) (DCUN1D3), mRNA	Ssc_18404_1_A1_at	0.0559415	1.12	-0.728513	0.026008	-33.5
eca_miR_885_3p_st	AGGCAGCGGGGUGUAGUGGAUA	0.0251945	-1.56931	TNFAIP3	tumor necrosis factor, alpha-induced protein 3	Ssc_5085_1_A1_at	0.00361693	1.42	-0.708052	0.0328061	-30.8
eca_miR_885_3p_st	AGGCAGCGGGGUGUAGUGGAUA	0.0251945	-1.56931	HIVEP2	human immunodeficiency virus type I enhancer binding protein 2	Ssc_20199_1_S1_at	0.0836535	1.11	-0.73141	0.0251275	-27.8
ssc_miR_423_5p_st	UGAGGGGCAGAGAGCGAGACUUU	0.0457554	-1.53124	RPUSD4	Homo sapiens RNA pseudouridylate synthase domain containing 4 (RPUSD4), transcript variant 2, mRNA	Ssc_11571_2_S1_at	4.9145e-06	1.92	-0.667721	0.0493746	-33.5
ssc_miR_423_5p_st	UGAGGGGCAGAGAGCGAGACUUU	0.0457554	-1.53124	TEP1	telomerase-associated protein 1	Ssc_11401_1_A1_a_at	4.58983e-15	1.9	-0.670499	0.048092	-32.3
ssc_miR_423_5p_st	UGAGGGGCAGAGAGCGAGACUUU	0.0457554	-1.53124	CEP68	centrosomal protein 68kDa	Ssc_30352_1_A1_at	7.58403e-05	1.83	-0.710912	0.0317936	-30.8
ssc_miR_423_5p_st	UGAGGGGCAGAGAGCGAGACUUU	0.0457554	-1.53124	CREBZF	CREB/ATF bZIP transcription factor	Ssc_9503_2_S1_at	2.28164e-05	1.83	-0.704171	0.0342139	-30
ssc_miR_423_5p_st	UGAGGGGCAGAGAGCGAGACUUU	0.0457554	-1.53124	SYNPO2	Homo sapiens synaptopodin 2 (SYNPO2), transcript variant 2, mRNA	Ssc_26929_1_S1_at	3.65447e-05	1.73	-0.700187	0.0356988	-27.9
ssc_miR_423_5p_st	UGAGGGGCAGAGAGCGAGACUUU	0.0457554	-1.53124	KIRREL	Homo sapiens kin of IRRE like (Drosophila) (KIRREL), mRNA	Ssc_20447_1_S1_at	2.82569e-07	1.7	-0.715926	0.0300675	-27.8
ssc_miR_423_5p_st	UGAGGGGCAGAGAGCGAGACUUU	0.0457554	-1.53124	MTMR11	myotubularin related protein 11	Ssc_17299_1_A1_at	6.12759e-06	1.74	-0.821422	0.00662258	-27.4
ssc_miR_423_5p_st	UGAGGGGCAGAGAGCGAGACUUU	0.0457554	-1.53124	MYNN	myoneurin	Ssc_22085_1_S1_at	1.39033e-05	1.52	-0.676669	0.0453192	-27.2
ssc_miR_423_5p_st	UGAGGGGCAGAGAGCGAGACUUU	0.0457554	-1.53124	BAZ2B	Homo sapiens bromodomain adjacent to zinc finger domain, 2B (BAZ2B), mRNA	Ssc_29512_1_A1_at	8.68018e-05	1.56	-0.739485	0.0227778	-26.9
eca_miR_193a_5p_st	UGGGUCUUUGCGGGCGAGAUGA	0.0292718	-1.52311	KATNAL1	katanin p60 subunit A-like 1	Ssc_19603_2_S1_at	6.70507e-05	1.55	-0.766422	0.0159984	-33.8
eca_miR_193a_5p_st	UGGGUCUUUGCGGGCGAGAUGA	0.0292718	-1.52311	LAMA4	laminin, alpha 4	Ssc_24909_1_S1_at	2.84817e-06	1.66	-0.692069	0.038853	-28.6
eca_miR_193a_5p_st	UGGGUCUUUGCGGGCGAGAUGA	0.0292718	-1.52311	SGSM1	small G protein signaling modulator 1	Ssc_13481_1_A1_at	4.69793e-06	1.5	-0.86277	0.00274916	-27.7
cfa_miR_362_st	AAUCCUUGGAACCUAGGUGUGAGU	0.0330721	-1.51687	TAP1	transporter 1, ATP-binding cassette, sub-family B (MDR/TAP)	Ssc_27863_1_S1_at	2.98301e-15	1.62	-0.692868	0.038535	-27.6
cfa_miR_362_st	AAUCCUUGGAACCUAGGUGUGAGU	0.0330721	-1.51687	KATNAL1	katanin p60 subunit A-like 1	Ssc_19603_2_S1_at	6.70507e-05	1.55	-0.699874	0.0358174	-26.7
cfa_miR_362_st	AAUCCUUGGAACCUAGGUGUGAGU	0.0330721	-1.51687	ITGAV	integrin, alpha V (vitronectin receptor, alpha polypeptide, antigen CD51)	Ssc_15932_1_S1_at	4.79498e-16	1.7	-0.746151	0.0209514	-25.9
