# Supplementary material for: MicroRNA expression profiling of porcine mammary epithelial cells after challenge with Escherichia coli in vitro
Source: BMC Genomics. 2017 Aug 24;18:660. doi: 10.1186/s12864-017-4070-2 (PMC5571640; doi:10.1186/s12864-017-4070-2)
Supplement: Supplementary file 4 — Significantly enriched GO functional annotation of predicted target genes in PMECs at 3 hpc and 24 hpc with E. coli. (XLS 92 kb) [file 12864_2017_4070_MOESM4_ESM.xls]

## Sheet: Tabelle1
Additional file 4.
Significantly enriched GO functional annotation of predicted target genes in PMECs at 3 hpc and 24 hpc with E. coli.
3 hpc with E. coli
GOTERM_BP_FAT (biological processes)	miRNA	genes	# genes	P-Value
GO:0010558~negative regulation of macromolecule biosynthetic process	miR-101, miR-125a-3p, miR-202, miR-2262, miR-2287, miR-29a, miR-29b, miR-30b-star,	CDC6, BMP2, RNF2, ARID5B, ITGAV, PPARG, ID4, BCOR, GLI3, HELLS	10	0.000375
	miR-3277, miR394b-star
GO:0009890~negative regulation of biosynthetic process	miR-101, miR-125a-3p, miR-202, miR-2262, miR-2287, miR-29a, miR-29b, miR-30b-star,	CDC6, BMP2, RNF2, ARID5B, ITGAV, PPARG, ID4, BCOR, GLI3, HELLS	10	0.000526
	miR-3277, miR394b-star
GO:0010888~negative regulation of lipid storage	miR-2287, miR-3277, miR-4317, miR-548u, miR394b-star	ITGAV, PPARG, NFKBIA	3	0.00108168
GO:0010745~negative regulation of foam cell differentiation	miR-2287, miR-3277, miR-4317, miR-548u, miR394b-star	ITGAV, PPARG, NFKBIA	3	0.00108168
GO:0045934~negative regulation of nucleobase, nucleoside, nucleotide and	miR-101, miR-125a-3p, miR-202, miR-2262, miR-29a, miR-29b, miR-30b-star, miR-3277	CDC6, BMP2, RNF2, ARID5B, PPARG, ID4, BCOR, GLI3, HELLS	9	0.00114304
nucleic acid metabolic process
GO:0051172~negative regulation of nitrogen compound metabolic process	miR-101, miR-125a-3p, miR-202, miR-2262, miR-29a, miR-29b, miR-30b-star, miR-3277	CDC6, BMP2, RNF2, ARID5B, PPARG, ID4, BCOR, GLI3, HELLS	9	0.00124698
GO:0045596~negative regulation of cell differentiation	miR-125a-3p, miR-202, miR-2287, miR-2518, miR-3042, miR-3277, miR-4317, miR-548u,	ITGAV, PPARG, NFKBIA, ID4, JAG1, GLI3	6	0.00195324
	miR-648, miR394b-star
GO:0031327~negative regulation of cellular biosynthetic process	miR-101, miR-125a-3p, miR-202, miR-2262, miR-29a, miR-29b, miR-30b-star, miR-3277	CDC6, BMP2, RNF2, ARID5B, PPARG, ID4, BCOR, GLI3, HELLS	9	0.00204063
GO:0016481~negative regulation of transcription	miR-101, miR-125a-3p, miR-202, miR-2262, miR-29a, miR-29b, miR-30b-star, miR-3277	BMP2, RNF2, ARID5B, PPARG, ID4, BCOR, GLI3, HELLS	8	0.00272501
GO:0031099~regeneration	miR-202, miR-2262, miR-3277, miR-4903	PPARG, LIFR, JAK2, PLAUR	4	0.00290164
GO:0010605~negative regulation of macromolecule metabolic process	miR-101, miR-125a-3p, miR-202, miR-2262, miR-2287, miR-29a, miR-29b, miR-30b-star,	CDC6, BMP2, RNF2, ARID5B, ITGAV, PPARG, ID4, BCOR, GLI3, HELLS	10	0.00296345
	miR-3277, miR394b-star
GO:0045685~regulation of glial cell differentiation	miR-125a-3p, miR-2262, miR-3277	BMP2, PPARG, ID4	3	0.00304849
GO:0010883~regulation of lipid storage	miR-2287, miR-3277, miR-4317, miR-548u, miR394b-star	ITGAV, PPARG, NFKBIA	3	0.00336046
GO:0014013~regulation of gliogenesis	miR-125a-3p, miR-2262, miR-3277	BMP2, PPARG, ID4	3	0.00336046
GO:0010629~negative regulation of gene expression	miR-101, miR-125a-3p, miR-202, miR-2262, miR-29a, miR-29b, miR-30b-star, miR-3277	BMP2, RNF2, ARID5B, PPARG, ID4, BCOR, GLI3, HELLS	8	0.00456318
GO:0042127~regulation of cell proliferation	miR-125a-3p, miR-202, miR-2262, miR-2518, miR-29a, miR-3042, miR-3277,	CDC6, BMP2, PPARG, LIFR, NFKBIA, ID4, JAK2, JAG1, GLI3, IL1A	10	0.00470077
	miR-4317, miR-548u, miR-648, miR394b-star
GO:0010743~regulation of foam cell differentiation	miR-2287, miR-3277, miR-4317, miR-548u, miR394b-star	ITGAV, PPARG, NFKBIA	3	0.00475005
GO:0051094~positive regulation of developmental process	miR-202, miR-2262, miR-2518, miR-3042, miR-3277, miR-648, miR394b-star	BMP2, PPARG, JAK2, JAG1, GLI3, IL1A	6	0.00574448
GO:0032368~regulation of lipid transport	miR-202, miR-2287, miR-4317, miR-548u, miR394b-star	P2RX4, ITGAV, NFKBIA	3	0.00679704
GO:0000060~protein import into nucleus, translocation	miR-202, miR-2262, miR-4317, miR-548u	NFKBIA, JAK2, GLI3	3	0.00867365
GO:0043632~modification-dependent macromolecule catabolic process	miR-125a-3p, miR-140, miR-202, miR-210, miR-2262, miR-2287, miR-24-star, miR-29a,	USP2, RNF2, ENC1, USP46, RNF19B, RFFL, TNFAIP3, RAB40B	8	0.00912284
	miR-4031-5p, miR-4797-5p, miR-885-3p, miR-B6
GO:0019941~modification-dependent protein catabolic process	miR-125a-3p, miR-140, miR-202, miR-210, miR-2262, miR-2287, miR-24-star, miR-29a,	USP2, RNF2, ENC1, USP46, RNF19B, RFFL, TNFAIP3, RAB40B	8	0.00912284
	miR-4031-5p, miR-4797-5p, miR-885-3p, miR-B6
GO:0006916~anti-apoptosis	miR-101, miR-202, miR-2262, miR-3277, miR-4031-5p, miR-4317, miR-548u, miR-885-3p	NFKBIA, TNFAIP3, BIRC3, HELLS, IL1A	5	0.0103465
GO:0001655~urogenital system development	miR-101, miR-125a-3p, miR-202, miR-2262	BMP2, ARID5B, GLI3, HELLS	4	0.0106096
GO:0051603~proteolysis involved in cellular protein catabolic process	miR-125a-3p, miR-140, miR-202, miR-210, miR-2262, miR-2287, miR-24-star, miR-29a,	USP2, RNF2, ENC1, USP46, RNF19B, RFFL, TNFAIP3, RAB40B	8	0.0114707
	miR-4031-5p, miR-4797-5p, miR-885-3p, miR-B6
GO:0051223~regulation of protein transport	miR-202, miR-2262, miR-3277, miR-4317, miR-548u	NFKBIA, JAK2, GLI3, IL1A	4	0.011685
GO:0044257~cellular protein catabolic process	miR-125a-3p, miR-140, miR-202, miR-210, miR-2262, miR-2287, miR-24-star, miR-29a,	USP2, RNF2, ENC1, USP46, RNF19B, RFFL, TNFAIP3, RAB40B	8	0.0117676
	miR-4031-5p, miR-4797-5p, miR-885-3p, miR-B6
GO:0015031~protein transport	miR-125a-3p, miR-140, miR-202, miR-210, miR-2262, miR-29a, miR-3277, miR-4317,	PPARG, TAP1, NFKBIA, VPS37C, JAK2, RFFL, TIMM44, GLI3, RAB40B	9	0.0126068
	miR-548u, miR-890
GO:0033189~response to vitamin A	miR-2262, miR-2518, miR-3277	BMP2, CYP1A1, PPARG	3	0.0130339
GO:0045184~establishment of protein localization	miR-125a-3p, miR-140, miR-202, miR-210, miR-2262, miR-29a, miR-3277, miR-4317,	PPARG, TAP1, NFKBIA, VPS37C, JAK2, RFFL, TIMM44, GLI3, RAB40B	9	0.0132681
	miR-548u, miR-890
GO:0051050~positive regulation of transport	miR-202, miR-2262, miR-3277, miR-4317, miR-548u	P2RX4, NFKBIA, JAK2, GLI3, IL1A	5	0.0135256
GO:0070201~regulation of establishment of protein localization	miR-202, miR-2262, miR-3277, miR-4317, miR-548u	NFKBIA, JAK2, GLI3, IL1A	4	0.0137133
GO:0030163~protein catabolic process	miR-125a-3p, miR-140, miR-202, miR-210, miR-2262, miR-2287, miR-24-star, miR-29a,	USP2, RNF2, ENC1, USP46, RNF19B, RFFL, TNFAIP3, RAB40B	8	0.0137795
	miR-4031-5p, miR-4797-5p, miR-885-3p, miR-B6
GO:0042306~regulation of protein import into nucleus	miR-202, miR-2262, miR-4317, miR-548u	NFKBIA, JAK2, GLI3	3	0.0142454
GO:0060429~epithelium development	miR-202, miR-2262, miR-2518, miR-3042, miR-3277, miR-648, miR-890, miR394b-star	BMP2, PPARG, EHF, JAG1, GLI3	5	0.0143546
GO:0045597~positive regulation of cell differentiation	miR-202, miR-2262, miR-2518, miR-3042, miR-3277, miR-648, miR394b-star	BMP2, PPARG, JAK2, JAG1, GLI3	5	0.014781
GO:0045892~negative regulation of transcription, DNA-dependent	miR-101, miR-125a-3p, miR-2262, miR-29a, miR-29b, miR-30b-star, miR-3277	BMP2, RNF2, ARID5B, PPARG, BCOR, HELLS	6	0.0156473
GO:0008285~negative regulation of cell proliferation	miR-202, miR-2262, miR-29a, miR-3277	CDC6, BMP2, PPARG, JAK2, GLI3, IL1A	6	0.0165258
GO:0051253~negative regulation of RNA metabolic process	miR-101, miR-125a-3p, miR-2262, miR-29a, miR-29b, miR-30b-star, miR-3277	BMP2, RNF2, ARID5B, PPARG, BCOR, HELLS	6	0.0167054
GO:0032582~negative regulation of gene-specific transcription	miR-2262, miR-29b, miR-30b-star, miR-3277	BMP2, PPARG, BCOR	3	0.0168082
GO:0017038~protein import	miR-202, miR-2262, miR-29a, miR-4317, miR-548u	NFKBIA, JAK2, TIMM44, GLI3	4	0.0169388
GO:0042981~regulation of apoptosis	miR-101, miR-202, miR-2262, miR-3277, miR-4031-5p, miR-4317, miR-548u, miR-885-3p	P2RX4, NFKBIA, JAK2, TNFAIP3, DCUN1D3, BIRC3, GLI3, HELLS, IL1A	9	0.016966
GO:0043067~regulation of programmed cell death	miR-101, miR-202, miR-2262, miR-3277, miR-4031-5p, miR-4317, miR-548u, miR-885-3p	P2RX4, NFKBIA, JAK2, TNFAIP3, DCUN1D3, BIRC3, GLI3, HELLS, IL1A	9	0.0179073
GO:0032583~regulation of gene-specific transcription	miR-2262, miR-29b, miR-30b-star, miR-3277, miR-4317, miR-548u	BMP2, PPARG, NFKBIA, BCOR	4	0.0179824
GO:0010941~regulation of cell death	miR-101, miR-202, miR-2262, miR-3277, miR-4031-5p, miR-4317, miR-548u, miR-885-3p	P2RX4, NFKBIA, JAK2, TNFAIP3, DCUN1D3, BIRC3, GLI3, HELLS, IL1A	9	0.0182699
GO:0032880~regulation of protein localization	miR-202, miR-2262, miR-3277, miR-4317, miR-548u	NFKBIA, JAK2, GLI3, IL1A	4	0.0194288
GO:0045165~cell fate commitment	miR-202, miR-2262, miR-2518, miR-3042, miR-3277, miR-648, miR394b-star	BMP2, PPARG, JAG1, GLI3	4	0.0198002
GO:0033157~regulation of intracellular protein transport	miR-202, miR-2262, miR-4317, miR-548u	NFKBIA, JAK2, GLI3	3	0.0202653
GO:0010871~negative regulation of receptor biosynthetic process	miR-2287, miR-3277, miR394b-star	ITGAV, PPARG	2	0.0205302
GO:0042476~odontogenesis	miR-202, miR-2262, miR-29b, miR-30b-star	BMP2, BCOR, GLI3	3	0.0209895
GO:0009611~response to wounding	miR-2262, miR-2518, miR-3277, miR-4903, miR-885-3p, miR-890	BMP2, CYP1A1, IL10RB, IL1RAP, JAK2, IL1A, PLAUR	7	0.0217641
GO:0031328~positive regulation of cellular biosynthetic process	miR-202, miR-2262, miR-3277, miR-4317, miR-548u, miR-890	P2RX4, BMP2, PPARG, NFKBIA, EHF, JAK2, GLI3, IL1A	8	0.0222317
GO:0033365~protein localization in organelle	miR-202, miR-2262, miR-29a, miR-4317, miR-548u	NFKBIA, JAK2, TIMM44, GLI3	4	0.0225101
GO:0009891~positive regulation of biosynthetic process	miR-202, miR-2262, miR-3277, miR-4317, miR-548u, miR-890	P2RX4, BMP2, PPARG, NFKBIA, EHF, JAK2, GLI3, IL1A	8	0.0238473
GO:0046822~regulation of nucleocytoplasmic transport	miR-202, miR-2262, miR-4317, miR-548u	NFKBIA, JAK2, GLI3	3	0.0239926
GO:0007389~pattern specification process	miR-202, miR-29a, miR-29b, miR-30b-star, miR-890	RNF2, CYP26A1, BCOR, PLXND1, GLI3	5	0.0244466
GO:0048710~regulation of astrocyte differentiation	miR-125a-3p, miR-2262	BMP2, ID4	2	0.0245862
GO:0007346~regulation of mitotic cell cycle	miR-2518, miR-29a, miR-3277, miR-885-3p	CDC6, CYP1A1, DCUN1D3, IL1A	4	0.0249864
GO:0008104~protein localization	miR-125a-3p, miR-140, miR-202, miR-210, miR-2262, miR-29a, miR-3277, miR-4317, miR-548u,	PPARG, TAP1, NFKBIA, VPS37C, JAK2, RFFL, TIMM44, GLI3, RAB40B	9	0.0278249
	miR-890
GO:0010033~response to organic substance	miR-202, miR-2262, miR-2518, miR-29a, miR-3042, miR-3277, miR-4317, miR-548u	P2RX4, CYP1A1, PPARG, DNAJA1, LIFR, NFKBIA, JAK2, LPIN1	8	0.0284273
GO:0044265~cellular macromolecule catabolic process	miR-125a-3p, miR-140, miR-202, miR-210, miR-2262, miR-2287, miR-24-star, miR-29a,	USP2, RNF2, ENC1, USP46, RNF19B, RFFL, TNFAIP3, RAB40B	8	0.0291819
	miR-4031-5p, miR-4797-5p, miR-885-3p, miR-B6
GO:0048754~branching morphogenesis of a tube	miR-202, miR-2262, miR-890	BMP2, PLXND1, GLI3	3	0.0296416
GO:0033273~response to vitamin	miR-2262, miR-2518, miR-3277	BMP2, CYP1A1, PPARG	3	0.0304881
GO:0045449~regulation of transcription	miR-101, miR-125a-3p, miR-202, miR-216b, miR-2262, miR-29a, miR-29b, miR-30b-star,	BMP2, ARID5B, PPARG, NFKBIA, EHF, GLI3, IFNAR2, PHF17, RNF2, RFX1, HIVEP2,	18	0.0305216
	miR-3277, miR-4317, miR-548u, miR-648, miR-8-5p, miR-885-3p, miR-890, miR3949	ID4, VGLL3, JAK2, RBM39, BCOR, ETV5, HELLS
GO:0051222~positive regulation of protein transport	miR-202, miR-2262, miR-3277	JAK2, GLI3, IL1A	3	0.031344
GO:0008283~cell proliferation	miR-101, miR-125a-3p, miR-202, miR-2518, miR-3277, miR-648, miR-8-5p, miR-890	IFNAR2, CYP1A1, EHF, ID4, HELLS, IL1A	6	0.0338373
GO:0032386~regulation of intracellular transport	miR-202, miR-2262, miR-4317, miR-548u	NFKBIA, JAK2, GLI3	3	0.0348619
GO:0010869~regulation of receptor biosynthetic process	miR-2287, miR-3277, miR394b-star	ITGAV, PPARG	2	0.0366557
GO:0006915~apoptosis	miR-125a-3p, miR-202, miR-2262, miR-3277, miR-4031-5p, miR-4317, miR-548u, miR-885-3p	PHF17, NFKBIA, JAK2, RFFL, TNFAIP3, BIRC3, IL1A	7	0.037408
GO:0001763~morphogenesis of a branching structure	miR-202, miR-2262, miR-890	BMP2, PLXND1, GLI3	3	0.0375965
GO:0030522~intracellular receptor-mediated signaling pathway	miR-2262, miR-29a	DNAJA1, CYP26A1, JAK2	3	0.0385258
GO:0012501~programmed cell death	miR-125a-3p, miR-202, miR-2262, miR-3277, miR-4031-5p, miR-4317, miR-548u, miR-885-3p	PHF17, NFKBIA, JAK2, RFFL, TNFAIP3, BIRC3, IL1A	7	0.0397687
GO:0040007~growth	miR-125a-3p, miR-202, miR-2262, miR-4903	BMP2, ARID5B, GLI3, PLAUR	4	0.0400275
GO:0045687~positive regulation of glial cell differentiation	miR-2262, miR-3277	BMP2, PPARG	2	0.0406462
GO:0009057~macromolecule catabolic process	miR-125a-3p, miR-140, miR-202, miR-210, miR-2262, miR-2287, miR-24-star, miR-29a,	USP2, RNF2, ENC1, USP46, RNF19B, RFFL, TNFAIP3, RAB40B	8	0.0412207
	miR-4031-5p, miR-4797-5p, miR-885-3p, miR-B6
GO:0032370~positive regulation of lipid transport	miR-202, miR-4317, miR-548u	P2RX4, NFKBIA	2	0.0446205
GO:0008593~regulation of Notch signaling pathway	miR-202, miR-2518, miR-3042, miR-4317, miR-548u, miR-648, miR394b-star	NFKBIA, JAG1	2	0.0446205
GO:0014015~positive regulation of gliogenesis	miR-2262, miR-3277	BMP2, PPARG	2	0.0446205
GO:0051726~regulation of cell cycle	miR-2262, miR-2518, miR-29a, miR-3277, miR-885-3p	CDC6, BMP2, CYP1A1, DCUN1D3, IL1A	5	0.0478543
GO:0042573~retinoic acid metabolic process	miR-2518, miR-29a	CYP1A1, CYP26A1	2	0.0485785
GO:0051173~positive regulation of nitrogen compound metabolic process	miR-202, miR-2262, miR-3277, miR-4317, miR-548u, miR-890	P2RX4, BMP2, PPARG, NFKBIA, EHF, JAK2, GLI3	7	0.0492358
GO:0006606~protein import into nucleus	miR-202, miR-2262, miR-4317, miR-548u	NFKBIA, JAK2, GLI3	3	0.0493095
GOTERM_MF_FAT (molecular functions)	miRNA	genes	# genes	P-Value
GO:0004896~cytokine receptor activity	miR-202, miR-3277, miR-4903, miR-648, miR-8-5p, miR-885-3p, miR-890	IFNAR2, IL10RB, IL1RAP, LIFR	4	0.0015315
GO:0016564~transcription repressor activity	miR-125a-3p, miR-2262, miR-29a, miR-29b, miR-30b-star, miR-3277	BMP2, RNF2, ARID5B, PPARG, ID4, BCOR	6	0.0098778
GO:0019955~cytokine binding	miR-202, miR-3277, miR-4903, miR-648, miR-8-5p, miR-885-3p, miR-890	IFNAR2, IL10RB, IL1RAP, LIFR	4	0.0104685
GO:0003682~chromatin binding	miR-101, miR-202, miR-29a	CDC6, RNF2, GLI3, HELLS	4	0.0244128
GO:0031072~heat shock protein binding	miR-29a, miR-29b, miR-30b-star, miR-4317, miR-548u	DNAJA1, NFKBIA, BCOR	3	0.0379054
24 hpc with E. coli
GOTERM_BP_FAT (biological processes)	miRNA	genes	# genes	P-Value
GO:0010605~negative regulation of macromolecule metabolic process	miR-101, miR-10a, miR-125-star, miR-128, miR-1280, miR-1934-star, miR-202, miR-2287,	BCLAF1, SNX6, PPARG, GLI3, PSMF1, DGCR8, HEXIM1, ITGAV, PPP2CA, GATAD2A,	29	2.22594e-06
	miR-23a-star, miR-263a-star, miR-289, miR-29a, miR-30b-star, miR-3216, miR-3277,	LRRFIP1, BCOR, HELLS, ATF7IP, CDC6, BMP2, SP100, CREBZF, ARID5B, TRIM27,
	miR-339-5p, miR-339, miR-34c, miR-362, miR-363, miR-3870-5p, miR-423-5p, miR-4592,	TLE1, PSMB9, ATXN1, PSMD12, RNF2, ID3, MDM4, RBM15, CLN8
	miR-505, miR-660, miR-92b, miR-M9-3p, miR-rL1-34-5p, miR394b-star, miR894
GO:0016481~negative regulation of transcription	miR-101, miR-10a, miR-128, miR-1280, miR-1934-star, miR-202, miR-23a-star, miR-263a-star,	ATF7IP, BCLAF1, BMP2, SP100, SNX6, CREBZF, ARID5B, PPARG, TRIM27, TLE1,	21	1.0613e-05
	miR-289, miR-29a, miR-30b-star, miR-3216, miR-3277, miR-34c, miR-363, miR-3870-5p,	GLI3, ATXN1, HEXIM1, RNF2, GATAD2A, ID3, LRRFIP1, MDM4, BCOR, RBM15,
	miR-423-5p, miR-4592, miR-660, miR-92b, miR-M9-3p, miR-rL1-34-5p, miR894	HELLS
GO:0010629~negative regulation of gene expression	miR-101, miR-10a, miR-128, miR-1280, miR-1934-star, miR-202, miR-23a-star, miR-263a-star,	ATF7IP, BCLAF1, BMP2, SP100, SNX6, CREBZF, ARID5B, PPARG, TRIM27, TLE1,	22	1.24607e-05
	miR-289, miR-29a, miR-30b-star, miR-3216, miR-3277, miR-34c, miR-363, miR-3870-5p,	GLI3, ATXN1, DGCR8, HEXIM1, RNF2, GATAD2A, ID3, LRRFIP1, MDM4, BCOR,
	miR-423-5p, miR-4592, miR-660, miR-92b, miR-M9-3p, miR-rL1-34-5p, miR894	RBM15, HELLS
GO:0010558~negative regulation of macromolecule biosynthetic process	miR-101, miR-10a, miR-128, miR-1280, miR-1934-star, miR-202, miR-2287, miR-23a-star,	ATF7IP, CDC6, BCLAF1, BMP2, SP100, SNX6, CREBZF, ARID5B, PPARG, TRIM27,	23	1.32899e-05
	miR-263a-star, miR-289, miR-29a, miR-30b-star, miR-3216, miR-3277, miR-339-5p, miR-339,	TLE1, GLI3, ATXN1, HEXIM1, RNF2, ITGAV, GATAD2A, ID3, LRRFIP1, MDM4, BCOR,
	miR-34c, miR-362, miR-363, miR-3870-5p, miR-423-5p, miR-4592, miR-660, miR-92b,	RBM15, HELLS
	miR-M9-3p, miR-rL1-34-5p, miR394b-star, miR894
GO:0045934~negative regulation of nucleobase, nucleoside, nucleotide and	miR-101, miR-10a, miR-128, miR-1280, miR-1934-star, miR-202, miR-23a-star, miR-263a-star,	ATF7IP, CDC6, BCLAF1, BMP2, SP100, SNX6, CREBZF, ARID5B, PPARG, TRIM27,	22	1.57882e-05
nucleic acid metabolic process	miR-289, miR-29a, miR-30b-star, miR-3216, miR-3277, miR-34c, miR-363, miR-3870-5p,	TLE1, GLI3, ATXN1, HEXIM1, RNF2, GATAD2A, ID3, LRRFIP1, MDM4, BCOR, RBM15,
	miR-423-5p, miR-4592, miR-660, miR-92b, miR-M9-3p, miR-rL1-34-5p, miR894	HELLS
GO:0051172~negative regulation of nitrogen compound metabolic process	miR-101, miR-10a, miR-128, miR-1280, miR-1934-star, miR-202, miR-23a-star, miR-263a-star,	ATF7IP, CDC6, BCLAF1, BMP2, SP100, SNX6, CREBZF, ARID5B, PPARG, TRIM27,	22	1.9336e-05
	miR-289, miR-29a, miR-30b-star, miR-3216, miR-3277, miR-34c, miR-363, miR-3870-5p,	TLE1, GLI3, ATXN1, HEXIM1, RNF2, GATAD2A, ID3, LRRFIP1, MDM4, BCOR, RBM15,
	miR-423-5p, miR-4592, miR-660, miR-92b, miR-M9-3p, miR-rL1-34-5p, miR894	HELLS
GO:0009890~negative regulation of biosynthetic process	miR-101, miR-10a, miR-128, miR-1280, miR-1934-star, miR-202, miR-2287, miR-23a-star,	ATF7IP, CDC6, BCLAF1, BMP2, SP100, SNX6, CREBZF, ARID5B, PPARG, TRIM27,	23	2.7142e-05
	miR-263a-star, miR-289, miR-29a, miR-30b-star, miR-3216, miR-3277, miR-339-5p,	TLE1, GLI3, ATXN1, HEXIM1, RNF2, ITGAV, GATAD2A, ID3, LRRFIP1, MDM4, BCOR,
	miR-339, miR-34c, miR-362, miR-363, miR-3870-5p, miR-423-5p, miR-4592, miR-660,	RBM15, HELLS
	miR-92b, miR-M9-3p, miR-rL1-34-5p, miR394b-star, miR894
GO:0031327~negative regulation of cellular biosynthetic process	miR-101, miR-10a, miR-128, miR-1280, miR-1934-star, miR-202, miR-23a-star, miR-263a-star,	ATF7IP, CDC6, BCLAF1, BMP2, SP100, SNX6, CREBZF, ARID5B, PPARG, TRIM27,	22	6.02242e-05
	miR-289, miR-29a, miR-30b-star, miR-3216, miR-3277, miR-34c, miR-363, miR-3870-5p,	TLE1, GLI3, ATXN1, HEXIM1, RNF2, GATAD2A, ID3, LRRFIP1, MDM4, BCOR, RBM15,
	miR-423-5p, miR-4592, miR-660, miR-92b, miR-M9-3p, miR-rL1-34-5p, miR894	HELLS
GO:0006357~regulation of transcription from RNA polymerase II promoter	miR-10a, miR-128, miR-1280, miR-1934-star, miR-210, miR-2326, miR-23a-star, miR-263a-star,	ATF7IP, BMP2, SP100, PPARG, NR4A2, TRIM27, NFKBIA, RHOQ, ZNF367, TLE1,	24	0.000325372
	miR-289, miR-29a, miR-30b-star, miR-320, miR-320a, miR-3216, miR-3277, miR-34c, miR-363,	ZNF143, ATXN1, IFNAR2, GABPB1, HEXIM1, RNF2, TCEB3, ID3, TFAP2C, LRRFIP1,
	miR-423-5p, miR-4592, miR-548u, miR-660, miR-8-5p, miR-92b, miR-M9-3p, miR-rL1-34-5p,	MDM4, BCOR, RBM15, SUPT6H
	miR894
GO:0045892~negative regulation of transcription, DNA-dependent	miR-101, miR-10a, miR-1934-star, miR-23a-star, miR-263a-star, miR-289, miR-29a,	ATF7IP, BMP2, SP100, ARID5B, PPARG, TRIM27, TLE1, HEXIM1, RNF2, GATAD2A,	15	0.000657711
	miR-30b-star, miR-3216, miR-3277, miR-34c, miR-363, miR-4592, miR-660, miR-92b,	ID3, MDM4, BCOR, RBM15, HELLS
	miR-M9-3p, miR-rL1-34-5p, miR894
GO:0051253~negative regulation of RNA metabolic process	miR-101, miR-10a, miR-1934-star, miR-23a-star, miR-263a-star, miR-289, miR-29a,	ATF7IP, BMP2, SP100, ARID5B, PPARG, TRIM27, TLE1, HEXIM1, RNF2, GATAD2A,	15	0.000773866
	miR-30b-star, miR-3216, miR-3277, miR-34c, miR-363, miR-4592, miR-660, miR-92b,	ID3, MDM4, BCOR, RBM15, HELLS
	miR-M9-3p, miR-rL1-34-5p, miR894
GO:0040029~regulation of gene expression, epigenetic	miR-101, miR-1934-star, miR-23a-star, miR-363, miR-3870-5p, miR-423-5p, miR-660	ATF7IP, CREBZF, DIRAS3, DGCR8, GATAD2A, TRIM27, HELLS	7	0.00084236
GO:0051338~regulation of transferase activity	miR-10a, miR-125-star, miR-128, miR-1280, miR-1934-star, miR-263a-star, miR-29a, miR-3277,	CDC6, SNX6, PPARG, SFN, CAMKK2, S1PR2, YWHAG, DGKE, DIRAS3, HEXIM1,	15	0.00101062
	miR-363, miR-505, miR-660, miR-92b	PPP2CA, RIPK1, CLN8, SERTAD1, SYK
GO:0044092~negative regulation of molecular function	miR-10a, miR-125-star, miR-128, miR-1280, miR-23a-star, miR-263a-star, miR-3277, miR-34c,	SP100, SNX6, PPARG, NFKBIA, SFN, PSMB9, PSMF1, YWHAG, PSMD12, HEXIM1,	14	0.00112321
	miR-505, miR-548u, miR-660, miR-92b, miR894	PPP2CA, TNKS, ID3, CLN8
GO:0042981~regulation of apoptosis	miR-101, miR-10a, miR-125-star, miR-1280, miR-202, miR-23a-star, miR-263a-star, miR-3277,	BCLAF1, RBM5, NR4A2, NFKBIA, SFN, NR3C1, STAT1, BIRC3, GLI3, P2RX4, IGF1R,	24	0.00129033
	miR-339, miR-34c, miR-363, miR-4031-5p, miR-423-5p, miR-505, miR-548u, miR-660,	TRIM35, CASP4, PPP2CA, RIPK1, LYST, ID3, FAS, TNFAIP3, DCUN1D3, MX1, CLN8,
	miR-885-3p, miR-B8-5p, miR-M9-3p, miR894	HELLS, IL1A
GO:0043067~regulation of programmed cell death	miR-101, miR-10a, miR-125-star, miR-1280, miR-202, miR-23a-star, miR-263a-star, miR-3277,	BCLAF1, RBM5, NR4A2, NFKBIA, SFN, NR3C1, STAT1, BIRC3, GLI3, P2RX4, IGF1R,	24	0.00146926
	miR-339, miR-34c, miR-363, miR-4031-5p, miR-423-5p, miR-505, miR-548u, miR-660,	TRIM35, CASP4, PPP2CA, RIPK1, LYST, ID3, FAS, TNFAIP3, DCUN1D3, MX1, CLN8,
	miR-885-3p, miR-B8-5p, miR-M9-3p, miR894	HELLS, IL1A
GO:0010941~regulation of cell death	miR-101, miR-10a, miR-125-star, miR-1280, miR-202, miR-23a-star, miR-263a-star, miR-3277,	BCLAF1, RBM5, NR4A2, NFKBIA, SFN, NR3C1, STAT1, BIRC3, GLI3, P2RX4, IGF1R,	24	0.00154165
	miR-339, miR-34c, miR-363, miR-4031-5p, miR-423-5p, miR-505, miR-548u, miR-660,	TRIM35, CASP4, PPP2CA, RIPK1, LYST, ID3, FAS, TNFAIP3, DCUN1D3, MX1, CLN8,
	miR-885-3p, miR-B8-5p, miR-M9-3p, miR894	HELLS, IL1A
GO:0010033~response to organic substance	miR-125-star, miR-128, miR-1280, miR-17-3p, miR-1934-star, miR-202, miR-210, miR-2326,	SP100, MAT2A, PPARG, HMGCS1, NR4A2, LIFR, NFKBIA, RHOQ, NR3C1, STAT1,	22	0.00169161
	miR-23a-star, miR-263a-star, miR-29a, miR-3042, miR-320, miR-320a, miR-3277, miR-339,	HERPUD2, LPIN1, P2RX4, IGF1R, SDC1, DGCR8, PPP2CA, RIPK1, DNAJA1, ID3, FAS,
	miR-34c, miR-363, miR-423-5p, miR-4592, miR-505, miR-548u, miR-660, miR-M9-3p,	ABCC5
	miR894
GO:0045449~regulation of transcription	miR-101, miR-10a, miR-125-star, miR-128, miR-1280, miR-1934-star, miR-202, miR-210,	PPARG, BBX, RHOQ, GLI3, CAMKK2, GABPB1, LRRFIP1, SERTAD1, ATF7IP, SP100,	55	0.00243282
	miR-216b, miR-2326, miR-23a-star, miR-263a-star, miR-289, miR-29a, miR-30b-star, miR-320,	NDNL2, ZNF280D, ARID5B, ZFX, TLE1, ZNF143, IFNAR2, RIPK1, MDM4, RBM39,
	miR-320a, miR-3216, miR-3277, miR-339, miR-34c, miR-363, miR-3870-5p, miR-423-5p,	TFAP2C, MYNN, SUPT6H, BCLAF1, SNX6, NFKBIA, ZNF367, EHF, NR3C1, CHD7,
	miR-4592, miR-505, miR-548u, miR-660, miR-8-5p, miR-885-3p, miR-890, miR-92b,	HEXIM1, PPP2CA, GATAD2A, ETV1, BAZ2B, BCOR, ETV5, HELLS, BMP2, NRBF2,
	miR-M9-3p, miR-rL1-34-5p, miR3949, miR894	CREBZF, TRIM27, NR4A2, STAT1, ATXN1, PHF17, PPP1R8, RNF2, RFX1, PPRC1,
		HIVEP2, TCEB3, ZNF764, ID3, RBM15
GO:0051348~negative regulation of transferase activity	miR-10a, miR-125-star, miR-128, miR-263a-star, miR-3277, miR-505, miR-92b	YWHAG, SNX6, HEXIM1, PPP2CA, PPARG, SFN, CLN8	7	0.00262996
GO:0045859~regulation of protein kinase activity	miR-10a, miR-125-star, miR-128, miR-1280, miR-1934-star, miR-29a, miR-363, miR-505,	S1PR2, CDC6, YWHAG, DGKE, DIRAS3, SNX6, HEXIM1, RIPK1, PPP2CA, SFN,	13	0.00432449
	miR-660, miR-92b	SERTAD1, CAMKK2, SYK
GO:0042127~regulation of cell proliferation	miR-10a, miR-1280, miR-202, miR-23a-star, miR-263a-star, miR-29a, miR-3042, miR-3216,	FGFR2, CDC6, BMP2, PDS5B, FGFR3, PPARG, RBM5, LIFR, NFKBIA, SFN, JAG1,	22	0.00474242
	miR-3277, miR-339, miR-363, miR-4592, miR-484, miR-505, miR-548u, miR-M9-3p,	STAT1, GLI3, VCAM1, S1PR2, IGF1R, TRIM35, MORC3, MDM4, IL1A, SERTAD1, SYK
	miR-rL1-34-5p, miR394b-star
GO:0031328~positive regulation of cellular biosynthetic process	miR-1280, miR-1934-star, miR-202, miR-210, miR-2326, miR-23a-star, miR-263a-star, miR-320,	ATF7IP, BMP2, SP100, PPARG, NR4A2, NFKBIA, RHOQ, EHF, GLI3, CAMKK2, ATXN1,	20	0.00476475
	miR-320a, miR-3216, miR-3277, miR-339-5p, miR-339, miR-34c, miR-363, miR-423-5p,	P2RX4, IGF1R, HRH1, GUCY1A3, TNKS, RBM15, IL1A, SERTAD1, SYK
	miR-4592, miR-505, miR-548u, miR-660, miR-890, miR-M9-3p
GO:0000122~negative regulation of transcription from RNA polymerase II	miR-10a, miR-1934-star, miR-23a-star, miR-263a-star, miR-289, miR-29a, miR-30b-star,	ATF7IP, SP100, HEXIM1, RNF2, PPARG, TRIM27, TLE1, ID3, MDM4, BCOR, RBM15	11	0.00525511
promoter	miR-3277, miR-34c, miR-363, miR-4592, miR-660, miR-92b, miR-M9-3p, miR-rL1-34-5p, miR894
GO:0009891~positive regulation of biosynthetic process	miR-1280, miR-1934-star, miR-202, miR-210, miR-2326, miR-23a-star, miR-263a-star, miR-320,	ATF7IP, BMP2, SP100, PPARG, NR4A2, NFKBIA, RHOQ, EHF, GLI3, CAMKK2, ATXN1,	20	0.00555227
	miR-320a, miR-3216, miR-3277, miR-339-5p, miR-339, miR-34c, miR-363, miR-423-5p,	P2RX4, IGF1R, HRH1, GUCY1A3, TNKS, RBM15, IL1A, SERTAD1, SYK
	miR-4592, miR-505, miR-548u, miR-660, miR-890, miR-M9-3p
GO:0043549~regulation of kinase activity	miR-10a, miR-125-star, miR-128, miR-1280, miR-1934-star, miR-29a, miR-363, miR-505,	S1PR2, CDC6, YWHAG, DGKE, DIRAS3, SNX6, HEXIM1, RIPK1, PPP2CA, SFN,	13	0.0056554
	miR-660, miR-92b	SERTAD1, CAMKK2, SYK
GO:0000079~regulation of cyclin-dependent protein kinase activity	miR-10a, miR-1934-star, miR-29a, miR-505, miR-92b	CDC6, DIRAS3, HEXIM1, SFN, SERTAD1	5	0.00754913
GO:0008344~adult locomotory behavior	miR-101, miR-125-star, miR-363, miR-423-5p, miR-505	ATXN1, CHD7, NR4A2, PAFAH1B1, CLN8	5	0.00754913
GO:0042325~regulation of phosphorylation	miR-10a, miR-125-star, miR-128, miR-1280, miR-1934-star, miR-29a, miR-3216, miR-363,	CDC6, BMP2, SNX6, SFN, CAMKK2, S1PR2, ATXN1, YWHAG, DGKE, DIRAS3, HEXIM1,	15	0.00764668
	miR-505, miR-660, miR-92b	PPP2CA, RIPK1, SERTAD1, SYK
GO:0043065~positive regulation of apoptosis	miR-10a, miR-125-star, miR-1280, miR-23a-star, miR-263a-star, miR-339, miR-34c, miR-363,	BCLAF1, RBM5, NR3C1, SFN, STAT1, TRIM35, CASP4, PPP2CA, RIPK1, LYST, ID3,	14	0.00953305
	miR-660, miR-885-3p, miR894	FAS, DCUN1D3, MX1
GO:0043068~positive regulation of programmed cell death	miR-10a, miR-125-star, miR-1280, miR-23a-star, miR-263a-star, miR-339, miR-34c, miR-363,	BCLAF1, RBM5, NR3C1, SFN, STAT1, TRIM35, CASP4, PPP2CA, RIPK1, LYST, ID3,	14	0.0100657
	miR-660, miR-885-3p, miR894	FAS, DCUN1D3, MX1
GO:0008361~regulation of cell size	miR-10a, miR-125-star, miR-1280, miR-23a-star, miR-263a-star, miR-3277, miR-484, miR-505,	FGFR2, PHF17, FGFR3, PPP2CA, PPARG, SFN, DCUN1D3, CLN8, SERTAD1	9	0.0101778
	miR-885-3p
GO:0010942~positive regulation of cell death	miR-10a, miR-125-star, miR-1280, miR-23a-star, miR-263a-star, miR-339, miR-34c, miR-363,	BCLAF1, RBM5, NR3C1, SFN, STAT1, TRIM35, CASP4, PPP2CA, RIPK1, LYST, ID3,	14	0.0104335
	miR-660, miR-885-3p, miR894	FAS, DCUN1D3, MX1
GO:0019220~regulation of phosphate metabolic process	miR-10a, miR-125-star, miR-128, miR-1280, miR-1934-star, miR-29a, miR-3216, miR-363,	CDC6, BMP2, SNX6, SFN, CAMKK2, S1PR2, ATXN1, YWHAG, DGKE, DIRAS3, HEXIM1,	15	0.0106387
	miR-505, miR-660, miR-92b	PPP2CA, RIPK1, SERTAD1, SYK
GO:0051174~regulation of phosphorus metabolic process	miR-10a, miR-125-star, miR-128, miR-1280, miR-1934-star, miR-29a, miR-3216, miR-363,	CDC6, BMP2, SNX6, SFN, CAMKK2, S1PR2, ATXN1, YWHAG, DGKE, DIRAS3, HEXIM1,	15	0.0106387
	miR-505, miR-660, miR-92b	PPP2CA, RIPK1, SERTAD1, SYK
GO:0060021~palate development	miR-101, miR-23a-star, miR-30b-star, miR-660	CHD7, ARID5B, PYGO2, BCOR	4	0.0107582
GO:0051173~positive regulation of nitrogen compound metabolic process	miR-1280, miR-1934-star, miR-202, miR-210, miR-2326, miR-23a-star, miR-263a-star, miR-320,	ATF7IP, BMP2, SP100, PPARG, NR4A2, NFKBIA, RHOQ, EHF, GLI3, CAMKK2, ATXN1,	18	0.0118532
	miR-320a, miR-3216, miR-3277, miR-339-5p, miR-339, miR-34c, miR-363, miR-423-5p,	P2RX4, IGF1R, HRH1, GUCY1A3, TNKS, RBM15, SERTAD1
	miR-4592, miR-505, miR-548u, miR-660, miR-890, miR-M9-3p
GO:0006275~regulation of DNA replication	miR-125-star, miR-23a-star, miR-29a, miR894	IGF1R, CDC6, PPP2CA, TNKS, ID3	5	0.0121859
GO:0010888~negative regulation of lipid storage	miR-2287, miR-263a-star, miR-3277, miR-339-5p, miR-339, miR-362, miR-548u, miR394b-star	ITGAV, PPARG, NFKBIA	3	0.0124066
GO:0010745~negative regulation of foam cell differentiation	miR-2287, miR-263a-star, miR-3277, miR-339-5p, miR-339, miR-362, miR-548u, miR394b-star	ITGAV, PPARG, NFKBIA	3	0.0124066
GO:0044257~cellular protein catabolic process	miR-101, miR-125-star, miR-128, miR-1280, miR-1736-star, miR-202, miR-2287, miR-2326,	ENC1, SOCS4, RFFL, MID1, SENP7, UBE2R2, PSMB9, USP28, PSMF1, PSMD12,	17	0.013822
	miR-23a-star, miR-24-star, miR-263a-star, miR-289, miR-29a, miR-339, miR-363, miR-4031-5p,	ISG15, RNF2, USP46, RNF19B, RANBP2, TNFAIP3, CLN8
	miR-423-5p, miR-4797-5p, miR-505, miR-660, miR-885-3p, miR-92b, miR-B6, miR-B8-5p,
	miR-M9-3p
GO:0032868~response to insulin stimulus	miR-1280, miR-17-3p, miR-210, miR-2326, miR-23a-star, miR-263a-star, miR-3042, miR-320,	IGF1R, PPARG, RHOQ, STAT1, LPIN1, ABCC5	6	0.0147805
	miR-320a, miR-3277, miR-339, miR-34c, miR-4592, miR-M9-3p
GO:0032869~cellular response to insulin stimulus	miR-1280, miR-17-3p, miR-210, miR-2326, miR-23a-star, miR-263a-star, miR-3042, miR-320,	IGF1R, PPARG, RHOQ, STAT1, LPIN1	5	0.0166488
	miR-320a, miR-3277, miR-339, miR-34c, miR-4592, miR-M9-3p
GO:0016265~death	miR-10a, miR-128, miR-1736-star, miR-202, miR-2326, miR-23a-star, miR-263a-star, miR-3277,	RBM5, NR4A2, NFKBIA, SFN, RFFL, BIRC3, STAT1, ELMO1, ATXN1, TOP1, PHF17,	19	0.0170643
	miR-34c, miR-363, miR-4031-5p, miR-423-5p, miR-4592, miR-505, miR-548u, miR-660,	TRIM35, CASP4, RIPK1, FAS, MDM4, TNFAIP3, CLN8, IL1A
	miR-885-3p, miR-B8-5p, miR-M9-3p, miR-rL1-34-5p
GO:0051252~regulation of RNA metabolic process	miR-101, miR-10a, miR-128, miR-1280, miR-1934-star, miR-210, miR-216b, miR-2326,	PPARG, RBM5, NFKBIA, ZNF367, RHOQ, EHF, NR3C1, GABPB1, HEXIM1, GATAD2A,	38	0.0172228
	miR-23a-star, miR-263a-star, miR-289, miR-29a, miR-30b-star, miR-320, miR-320a, miR-3216,	ETV1, LRRFIP1, BCOR, ETV5, HELLS, ATF7IP, BMP2, SP100, CREBZF, NDNL2,
	miR-3277, miR-34c, miR-363, miR-3870-5p, miR-423-5p, miR-4592, miR-548u, miR-660,	ARID5B, TRIM27, NR4A2, TLE1, ZNF143, STAT1, ATXN1, IFNAR2, RNF2, RFX1,
	miR-8-5p, miR-885-3p, miR-890, miR-92b, miR-M9-3p, miR-rL1-34-5p, miR3949, miR894	HIVEP2, TCEB3, ID3, MDM4, ZNF764, TFAP2C, RBM15, SUPT6H
GO:0044265~cellular macromolecule catabolic process	miR-101, miR-10a, miR-125-star, miR-128, miR-1280, miR-1736-star, miR-202, miR-2287,	ENC1, SOCS4, RFFL, MID1, SENP7, UBE2R2, PSMB9, USP28, PSMF1, ISG15, PSMD12,	19	0.0172803
	miR-2326, miR-23a-star, miR-24-star, miR-263a-star, miR-289, miR-29a, miR-339, miR-363,	PPP1R8, RNF2, USP46, RNF19B, RANBP2, TNFAIP3, CLN8, FEN1
	miR-4031-5p, miR-423-5p, miR-4797-5p, miR-505, miR-660, miR-885-3p, miR-92b, miR-B6,
	miR-B8-5p, miR-M9-3p
GO:0009057~macromolecule catabolic process	miR-101, miR-10a, miR-125-star, miR-128, miR-1280, miR-1736-star, miR-202, miR-2287,	ENC1, CHI3L1, SOCS4, RFFL, MID1, SENP7, UBE2R2, PSMB9, USP28, PSMF1, ISG15,	20	0.0177301
	miR-2326, miR-23a-star, miR-24-star, miR-263a-star, miR-289, miR-29a, miR-339, miR-363,	PSMD12, PPP1R8, RNF2, USP46, RNF19B, RANBP2, TNFAIP3, CLN8, FEN1
	miR-4031-5p, miR-423-5p, miR-4797-5p, miR-505, miR-660, miR-885-3p, miR-92b, miR-B6,
	miR-B8-5p, miR-M9-3p
GO:0030163~protein catabolic process	miR-101, miR-125-star, miR-128, miR-1280, miR-1736-star, miR-202, miR-2287, miR-2326,	ENC1, SOCS4, RFFL, MID1, SENP7, UBE2R2, PSMB9, USP28, PSMF1, PSMD12,	17	0.0180114
	miR-23a-star, miR-24-star, miR-263a-star, miR-289, miR-29a, miR-339, miR-363, miR-4031-5p,	ISG15, RNF2, USP46, RNF19B, RANBP2, TNFAIP3, CLN8
	miR-423-5p, miR-4797-5p, miR-505, miR-660, miR-885-3p, miR-92b, miR-B6, miR-B8-5p,
	miR-M9-3p
GO:0019221~cytokine-mediated signaling pathway	miR-202, miR-23a-star, miR-3277, miR-34c, miR-660	SP100, RIPK1, LIFR, STAT1, IL1A	5	0.0183356
GO:0007229~integrin-mediated signaling pathway	miR-1280, miR-210, miR-2287, miR-263a-star, miR-339-5p, miR-339, miR-362, miR-363,	FUT8, ITGB8, ITGAV, DST, SYK	5	0.0183356
	miR-4592, miR394b-star, miR894
GO:0043086~negative regulation of catalytic activity	miR-10a, miR-125-star, miR-128, miR-1280, miR-263a-star, miR-3277, miR-505, miR-660,	PSMF1, YWHAG, PSMD12, SNX6, HEXIM1, PPP2CA, PPARG, SFN, CLN8, PSMB9	10	0.0190403
	miR-92b
GO:0019941~modification-dependent protein catabolic process	miR-101, miR-125-star, miR-128, miR-1280, miR-1736-star, miR-202, miR-2287, miR-2326,	ENC1, SOCS4, RFFL, MID1, SENP7, UBE2R2, PSMB9, USP28, PSMF1, PSMD12,	16	0.0191145
	miR-23a-star, miR-24-star, miR-263a-star, miR-289, miR-29a, miR-339, miR-363, miR-4031-5p,	ISG15, RNF2, USP46, RNF19B, RANBP2, TNFAIP3
	miR-423-5p, miR-4797-5p, miR-505, miR-660, miR-885-3p, miR-92b, miR-B6, miR-B8-5p,
	miR-M9-3p
GO:0043632~modification-dependent macromolecule catabolic process	miR-101, miR-125-star, miR-128, miR-1280, miR-1736-star, miR-202, miR-2287, miR-2326,	ENC1, SOCS4, RFFL, MID1, SENP7, UBE2R2, PSMB9, USP28, PSMF1, PSMD12,	16	0.0191145
	miR-23a-star, miR-24-star, miR-263a-star, miR-289, miR-29a, miR-339, miR-363, miR-4031-5p,	ISG15, RNF2, USP46, RNF19B, RANBP2, TNFAIP3
	miR-423-5p, miR-4797-5p, miR-505, miR-660, miR-885-3p, miR-92b, miR-B6, miR-B8-5p,
	miR-M9-3p
GO:0051789~response to protein stimulus	miR-1280, miR-23a-star, miR-29a, miR-363, miR-423-5p, miR894	DNAJA1, NR4A2, ID3, NR3C1, FAS, HERPUD2	6	0.0192693
GO:0006355~regulation of transcription, DNA-dependent	miR-101, miR-10a, miR-128, miR-1280, miR-1934-star, miR-210, miR-216b, miR-2326,	PPARG, NFKBIA, ZNF367, RHOQ, EHF, NR3C1, GABPB1, HEXIM1, GATAD2A, ETV1,	37	0.0201798
	miR-23a-star, miR-263a-star, miR-289, miR-29a, miR-30b-star, miR-320, miR-320a, miR-3216,	LRRFIP1, BCOR, ETV5, HELLS, ATF7IP, BMP2, SP100, CREBZF, NDNL2, ARID5B,
	miR-3277, miR-34c, miR-363, miR-3870-5p, miR-423-5p, miR-4592, miR-548u, miR-660,	TRIM27, NR4A2, TLE1, ZNF143, STAT1, ATXN1, IFNAR2, RNF2, RFX1, HIVEP2,
	miR-8-5p, miR-885-3p, miR-890, miR-92b, miR-M9-3p, miR-rL1-34-5p, miR3949, miR894	TCEB3, ID3, MDM4, ZNF764, TFAP2C, RBM15, SUPT6H
GO:0009615~response to virus	miR-1736-star, miR-23a-star, miR-3277, miR-339, miR-3870-5p, miR-423-5p, miR-8-5p,	IFNAR2, CREBZF, ISG15, LYST, MX1, STAT1	6	0.0206994
	miR-M9-3p
GO:0001655~urogenital system development	miR-101, miR-125-star, miR-128, miR-202, miR-23a-star, miR-3216, miR-505, miR-660	SDC1, BMP2, ARID5B, PYGO2, GLI3, HELLS	6	0.0214398
GO:0051726~regulation of cell cycle	miR-10a, miR-1934-star, miR-29a, miR-3216, miR-3277, miR-363, miR-505, miR-885-3p,	CDC6, TRIM35, BMP2, DIRAS3, HEXIM1, ID3, SFN, DCUN1D3, OBFC2A, SERTAD1,	11	0.0219957
	miR-92b, miR894	IL1A
GO:0033189~response to vitamin A	miR-128, miR-263a-star, miR-3216, miR-3277, miR-34c	BMP2, SP100, PPARG, AQP3	4	0.0224282
GO:0006350~transcription	miR-101, miR-10a, miR-128, miR-1280, miR-1934-star, miR-202, miR-23a-star, miR-263a-star,	BCLAF1, PPARG, BBX, ZNF367, EHF, NR3C1, GLI3, GABPB1, CHD7, HEXIM1,	42	0.0241381
	miR-289, miR-29a, miR-30b-star, miR-3277, miR-339, miR-363, miR-3870-5p, miR-423-5p,	GATAD2A, ETV1, LRRFIP1, BAZ2B, BCOR, TWISTNB, SERTAD1, HELLS, ATF7IP,
	miR-505, miR-660, miR-8-5p, miR-885-3p, miR-890, miR-92b, miR3949, miR894	NRBF2, CREBZF, ZNF280D, ARID5B, ZFX, TRIM27, NR4A2, TLE1, ZNF143, STAT1,
		POLR3D, PHF17, PPP1R8, RNF2, RFX1, PPRC1, HIVEP2, TCEB3, ZNF764, RBM39,
		TFAP2C, MYNN, SUPT6H
GO:0008283~cell proliferation	miR-101, miR-10a, miR-125-star, miR-1280, miR-263a-star, miR-3277, miR-363, miR-4592,	PDS5B, TRIM27, EHF, CLK1, TXLNA, SFN, IFNAR2, PPP1R8, PAFAH1B1, MDM4,	13	0.024246
	miR-660, miR-8-5p, miR-890, miR-M9-3p, miR-rL1-34-5p	IL1A, HELLS, SYK
GO:0051603~proteolysis involved in cellular protein catabolic process	miR-101, miR-125-star, miR-128, miR-1280, miR-1736-star, miR-202, miR-2287, miR-2326,	ENC1, SOCS4, RFFL, MID1, SENP7, UBE2R2, PSMB9, USP28, PSMF1, PSMD12,	16	0.0270836
	miR-23a-star, miR-24-star, miR-263a-star, miR-289, miR-29a, miR-339, miR-363, miR-4031-5p,	ISG15, RNF2, USP46, RNF19B, RANBP2, TNFAIP3
	miR-423-5p, miR-4797-5p, miR-505, miR-660, miR-885-3p, miR-92b, miR-B6, miR-B8-5p,
	miR-M9-3p
GO:0010557~positive regulation of macromolecule biosynthetic process	miR-1280, miR-202, miR-210, miR-2326, miR-23a-star, miR-263a-star, miR-320, miR-320a,	ATF7IP, BMP2, SP100, PPARG, NR4A2, NFKBIA, RHOQ, EHF, GLI3, CAMKK2, ATXN1,	17	0.0272022
	miR-3216, miR-3277, miR-34c, miR-363, miR-423-5p, miR-4592, miR-505, miR-548u, miR-660,	IGF1R, TNKS, RBM15, IL1A, SERTAD1, SYK
	miR-890
GO:0051101~regulation of DNA binding	miR-23a-star, miR-34c, miR-3870-5p, miR-423-5p, miR-548u, miR-660, miR894	SP100, CREBZF, RIPK1, NFKBIA, TNKS, ID3	6	0.0307363
GO:0008219~cell death	miR-10a, miR-128, miR-1736-star, miR-202, miR-2326, miR-23a-star, miR-263a-star, miR-3277,	RBM5, NFKBIA, SFN, RFFL, BIRC3, STAT1, ELMO1, ATXN1, TOP1, PHF17, TRIM35,	18	0.0308082
	miR-34c, miR-363, miR-4592, miR-505, miR-548u, miR-660, miR-885-3p, miR-B8-5p,	CASP4, RIPK1, FAS, MDM4, TNFAIP3, CLN8, IL1A
	miR-M9-3p, miR-rL1-34-5p
GO:0012501~programmed cell death	miR-10a, miR-128, miR-1736-star, miR-202, miR-2326, miR-23a-star, miR-263a-star, miR-3277,	RBM5, NFKBIA, RFFL, SFN, BIRC3, STAT1, ELMO1, TOP1, PHF17, TRIM35, CASP4,	16	0.0311154
	miR-34c, miR-363, miR-4031-5p, miR-4592, miR-548u, miR-660, miR-885-3p, miR-B8-5p,	RIPK1, MDM4, FAS, TNFAIP3, IL1A
	miR-M9-3p, miR-rL1-34-5p
GO:0006909~phagocytosis	miR-125-star, miR-128, miR-1736-star, miR-2287, miR-339-5p, miR-339, miR-362, miR-363,	ABCA7, ITGAV, CDC42SE1, ELMO1	4	0.031748
	miR-505, miR-660, miR394b-star
GO:0032582~negative regulation of gene-specific transcription	miR-263a-star, miR-30b-star, miR-3216, miR-3277, miR-363	BMP2, PPARG, BCOR, RBM15	4	0.031748
GO:0046777~protein amino acid autophosphorylation	miR-23a-star, miR-263a-star, miR-363, miR-660	IGF1R, RIPK1, CLK1, CAMKK2, SYK	5	0.0343442
GO:0030534~adult behavior	miR-101, miR-125-star, miR-363, miR-423-5p, miR-505	ATXN1, CHD7, NR4A2, PAFAH1B1, CLN8	5	0.035628
GO:0010883~regulation of lipid storage	miR-2287, miR-263a-star, miR-3277, miR-339-5p, miR-339, miR-362, miR-548u, miR394b-star	ITGAV, PPARG, NFKBIA	3	0.0362726
GO:0045814~negative regulation of gene expression, epigenetic	miR-101, miR-3870-5p, miR-423-5p, miR-660	CREBZF, TRIM27, HELLS	3	0.0362726
GO:0045935~positive regulation of nucleobase, nucleoside, nucleotide and	miR-1280, miR-202, miR-210, miR-2326, miR-23a-star, miR-263a-star, miR-320, miR-320a,	ATF7IP, BMP2, SP100, PPARG, NR4A2, NFKBIA, RHOQ, EHF, GLI3, CAMKK2, ATXN1,	16	0.0364321
nucleic acid metabolic process	miR-3216, miR-3277, miR-339-5p, miR-339, miR-34c, miR-363, miR-423-5p, miR-4592,	IGF1R, GUCY1A3, TNKS, RBM15, SERTAD1
	miR-505, miR-548u, miR-660, miR-890, miR-M9-3p
GO:0008285~negative regulation of cell proliferation	miR-10a, miR-1280, miR-202, miR-23a-star, miR-263a-star, miR-29a, miR-3216, miR-3277,	CDC6, TRIM35, BMP2, PDS5B, MORC3, PPARG, RBM5, SFN, MDM4, GLI3, IL1A	11	0.0365686
	miR-339, miR-363, miR-4592, miR-M9-3p, miR-rL1-34-5p
GO:0006469~negative regulation of protein kinase activity	miR-10a, miR-125-star, miR-128, miR-92b	YWHAG, SNX6, HEXIM1, PPP2CA, SFN	5	0.0369394
GO:0043392~negative regulation of DNA binding	miR-23a-star, miR-34c, miR-548u, miR894	SP100, NFKBIA, TNKS, ID3	4	0.0370564
GO:0010604~positive regulation of macromolecule metabolic process	miR-1280, miR-202, miR-210, miR-2326, miR-23a-star, miR-263a-star, miR-320, miR-320a,	ATF7IP, BMP2, SP100, PPARG, NR4A2, NFKBIA, RHOQ, EHF, GLI3, CAMKK2,	20	0.0406307
	miR-3216, miR-3277, miR-34c, miR-363, miR-423-5p, miR-4592, miR-505, miR-548u, miR-660,	PSMB9, ATXN1, IGF1R, PSMF1, PSMD12, TNKS, RBM15, IL1A, SERTAD1, SYK
	miR-890
GO:0033673~negative regulation of kinase activity	miR-10a, miR-125-star, miR-128, miR-92b	YWHAG, SNX6, HEXIM1, PPP2CA, SFN	5	0.0410386
GO:0002521~leukocyte differentiation	miR-101, miR-1934-star, miR-23a-star, miR-263a-star, miR-3277, miR-363, miR-rL1-34-5p	VCAM1, CHD7, LRRC8A, PPARG, FAS, SYK	6	0.041097
GO:0009968~negative regulation of signal transduction	miR-10a, miR-125-star, miR-128, miR-1934-star, miR-202, miR-29a, miR-363, miR-4031-5p,	ATXN1, SNX6, PPP2CA, NFKBIA, CYP26A1, TLE1, SOCS4, TNFAIP3	8	0.0411464
	miR-505, miR-548u, miR-885-3p
GO:0032268~regulation of cellular protein metabolic process	miR-125-star, miR-128, miR-1280, miR-1934-star, miR-2287, miR-3216, miR-339-5p, miR-339,	BMP2, NFKBIA, PSMB9, PSMF1, EIF4E, PSMD12, ITGAV, PPP2CA, RIPK1, NGDN,	13	0.0419368
	miR-362, miR-363, miR-505, miR-548u, miR-660, miR394b-star	PPP1R15B, CLN8, SYK
GO:0000278~mitotic cell cycle	miR-101, miR-10a, miR-125-star, miR-1280, miR-23a-star, miR-289, miR-29a, miR-363, miR-660	PPP6C, PSMF1, CDC6, PDS5B, PSMD12, TUBB2B, RNF2, PAFAH1B1, TNKS, HELLS,	11	0.0420346
		PSMB9
GO:0006917~induction of apoptosis	miR-10a, miR-125-star, miR-23a-star, miR-263a-star, miR-339, miR-34c, miR-363, miR-660	TRIM35, BCLAF1, CASP4, LYST, RIPK1, PPP2CA, SFN, FAS, MX1, STAT1	10	0.0422302
GO:0032535~regulation of cellular component size	miR-10a, miR-125-star, miR-1280, miR-23a-star, miR-263a-star, miR-3277, miR-484, miR-505,	FGFR2, PHF17, FGFR3, PPP2CA, PPARG, SFN, DCUN1D3, CLN8, SERTAD1	9	0.0427725
	miR-885-3p
GO:0042476~odontogenesis	miR-125-star, miR-128, miR-202, miR-30b-star, miR-3216, miR-505, miR-660	SDC1, BMP2, BCOR, GLI3	4	0.0427895
GO:0012502~induction of programmed cell death	miR-10a, miR-125-star, miR-23a-star, miR-263a-star, miR-339, miR-34c, miR-363, miR-660	TRIM35, BCLAF1, CASP4, LYST, RIPK1, PPP2CA, SFN, FAS, MX1, STAT1	10	0.0430409
GO:0030308~negative regulation of cell growth	miR-1280, miR-210, miR-2326, miR-263a-star, miR-30b-star, miR-320, miR-320a, miR-3216,	PHF17, PPP2CA, PPARG, DCUN1D3, SERTAD1	5	0.0439093
	miR-3277, miR-34c, miR-363, miR-4592, miR-548u
GO:0032583~regulation of gene-specific transcription	miR-1280, miR-210, miR-2326, miR-263a-star, miR-30b-star, miR-320, miR-320a, miR-3216,	BMP2, PPARG, NFKBIA, RHOQ, BCOR, RBM15	6	0.0445711
	miR-3277, miR-34c, miR-363, miR-4592, miR-548u
GO:0006305~DNA alkylation	miR-101, miR-1934-star, miR-23a-star, miR-363	ATF7IP, GATAD2A, HELLS	3	0.0463562
GO:0006306~DNA methylation	miR-101, miR-1934-star, miR-23a-star, miR-363	ATF7IP, GATAD2A, HELLS	3	0.0463562
GO:0010551~regulation of specific transcription from RNA polymerase II promoter	miR-1280, miR-210, miR-2326, miR-263a-star, miR-30b-star, miR-320, miR-320a, miR-3277,	PPARG, NFKBIA, RHOQ, BCOR, RBM15	5	0.0468902
	miR-34c, miR-363, miR-4592, miR-548u
GO:0010552~positive regulation of specific transcription from RNA polymerase II	miR-1280, miR-210, miR-2326, miR-263a-star, miR-320, miR-320a, miR-3277, miR-34c,	PPARG, NFKBIA, RHOQ, RBM15	4	0.0489395
promoter	miR-363, miR-4592, miR-548u
GO:0010743~regulation of foam cell differentiation	miR-2287, miR-263a-star, miR-3277, miR-339-5p, miR-339, miR-362, miR-548u, miR394b-star	ITGAV, PPARG, NFKBIA	3	0.0499202
GO:0043331~response to dsRNA	miR-23a-star, miR-363, miR-548u	DGCR8, NFKBIA, STAT1	3	0.0499202
GO:0001822~kidney development	miR-125-star, miR-128, miR-202, miR-23a-star, miR-3216, miR-505, miR-660	SDC1, BMP2, ARID5B, PYGO2, GLI3	5	0.0499811
GOTERM_MF_FAT (molecular functions)	miRNA	genes	# genes	P-Value
GO:0003723~RNA binding	miR-101, miR-101a, miR-10a, miR-125-star, miR-1280, miR-1736-star, miR-1934-star, miR-202,	NOL6, RPUSD4, RBM41, RBM5, OBFC2A, ATXN1, DDX18, EIF4E, LARP4, DGCR8,	25	0.000194
	miR-23a-star, miR-263a-star, miR-363, miR-423-5p, miR-505, miR-660, miR-92b, miR3949,	HEXIM1, PPP1R8, DDX60, PPRC1, CIRBP, TEP1, FARSA, RBM39, LRRFIP1, POP4,
	miR5021, miR894	RBM15, RBM12, DDX52, DDX42, SUPT6H
GO:0016564~transcription repressor activity	miR-10a, miR-1280, miR-1934-star, miR-23a-star, miR-263a-star, miR-289, miR-29a,	ATF7IP, BCLAF1, BMP2, SP100, CREBZF, ARID5B, PPARG, TLE1, ATXN1, HEXIM1,	15	0.000299
	miR-30b-star, miR-3216, miR-3277, miR-34c, miR-363, miR-3870-5p, miR-423-5p, miR-660,	RNF2, GATAD2A, ID3, LRRFIP1, BCOR
	miR-92b, miR894
GO:0000166~nucleotide binding	miR-101, miR-101a, miR-10a, miR-125-star, miR-128, miR-1280, miR-1736-star, miR-1934-star,	FGFR2, ABCA7, GNA14, GRPEL1, FGFR3, TUBB2B, RBM5, RHOQ, AKAP9, CLK1,	50	0.00342231
	miR-193a-5p, miR-202, miR-210, miR-2326, miR-23a-star, miR-263a-star, miR-29a, miR-320,	CAMKK2, UBE2R2, IGF1R, TOP1, DDX18, CHD7, DIRAS3, DGKE, MORC3, DDX60,
	miR-320a, miR-320b, miR-324-5p, miR-339-5p, miR-339, miR-34c, miR-362, miR-363,	MAP3K8, TAP1, LARS, GUCY1A3, MX1, HELLS, RBM12, DDX42, SYK, CDC6, RBM41,
	miR-423-5p, miR-4423-3p, miR-4592, miR-484, miR-505, miR-660, miR-885-3p, miR-890,	PDS5B, MAT2A, PIK3C2A, TIMM44, P2RX4, RIPK1, ULK3, PPRC1, CIRBP, TEP1,
	miR-92b, miR-B8-5p, miR-M9-3p, miR3949, miR5021, miR894	FARSA, GRK5, RBM39, KATNAL1, RBM15, ABCC5, GBP2, DDX52, ARL13B
GO:0032555~purine ribonucleotide binding	miR-101, miR-10a, miR-125-star, miR-128, miR-1280, miR-1736-star, miR-1934-star,	FGFR2, ABCA7, GNA14, FGFR3, TUBB2B, RHOQ, AKAP9, CLK1, CAMKK2, UBE2R2,	42	0.00531061
	miR-193a-5p, miR-202, miR-210, miR-2326, miR-23a-star, miR-263a-star, miR-29a, miR-320,	IGF1R, TOP1, CHD7, DDX18, DIRAS3, DGKE, MORC3, DDX60, MAP3K8, TAP1, LARS,
	miR-320a, miR-320b, miR-324-5p, miR-339-5p, miR-339, miR-34c, miR-362, miR-363,	GUCY1A3, MX1, HELLS, DDX42, SYK, CDC6, PDS5B, MAT2A, PIK3C2A, TIMM44,
	miR-423-5p, miR-4423-3p, miR-4592, miR-484, miR-505, miR-660, miR-885-3p, miR-890,	P2RX4, RIPK1, ULK3, TEP1, FARSA, GRK5, KATNAL1, ABCC5, GBP2, DDX52, ARL13B
	miR-92b, miR-B8-5p, miR-M9-3p, miR894
GO:0032553~ribonucleotide binding	miR-101, miR-10a, miR-125-star, miR-128, miR-1280, miR-1736-star, miR-1934-star,	FGFR2, ABCA7, GNA14, FGFR3, TUBB2B, RHOQ, AKAP9, CLK1, CAMKK2, UBE2R2,	42	0.00531061
	miR-193a-5p, miR-202, miR-210, miR-2326, miR-23a-star, miR-263a-star, miR-29a, miR-320,	IGF1R, TOP1, CHD7, DDX18, DIRAS3, DGKE, MORC3, DDX60, MAP3K8, TAP1, LARS,
	miR-320a, miR-320b, miR-324-5p, miR-339-5p, miR-339, miR-34c, miR-362, miR-363,	GUCY1A3, MX1, HELLS, DDX42, SYK, CDC6, PDS5B, MAT2A, PIK3C2A, TIMM44,
	miR-423-5p, miR-4423-3p, miR-4592, miR-484, miR-505, miR-660, miR-885-3p, miR-890,	P2RX4, RIPK1, ULK3, TEP1, FARSA, GRK5, KATNAL1, ABCC5, GBP2, DDX52, ARL13B
	miR-92b, miR-B8-5p, miR-M9-3p, miR894
GO:0017076~purine nucleotide binding	miR-101, miR-10a, miR-125-star, miR-128, miR-1280, miR-1736-star, miR-1934-star,	FGFR2, ABCA7, GNA14, GRPEL1, FGFR3, TUBB2B, RHOQ, AKAP9, CLK1, CAMKK2,	43	0.00670743
	miR-193a-5p, miR-202, miR-210, miR-2326, miR-23a-star, miR-263a-star, miR-29a, miR-320,	UBE2R2, IGF1R, TOP1, CHD7, DDX18, DIRAS3, DGKE, MORC3, DDX60, MAP3K8,
	miR-320a, miR-320b, miR-324-5p, miR-339-5p, miR-339, miR-34c, miR-362, miR-363,	TAP1, LARS, GUCY1A3, MX1, HELLS, DDX42, SYK, CDC6, PDS5B, MAT2A, PIK3C2A,
	miR-423-5p, miR-4423-3p, miR-4592, miR-484, miR-505, miR-660, miR-885-3p, miR-890,	TIMM44, P2RX4, RIPK1, ULK3, TEP1, FARSA, GRK5, KATNAL1, ABCC5, GBP2,
	miR-92b, miR-B8-5p, miR-M9-3p, miR894	DDX52, ARL13B
GO:0003682~chromatin binding	miR-101, miR-10a, miR-128, miR-1934-star, miR-202, miR-263a-star, miR-289, miR-29a	SF3B1, CDC6, TOP1, CHD7, RNF2, TLE1, GLI3, HELLS	8	0.00750509
GO:0019904~protein domain specific binding	miR-10a, miR-1280, miR-1736-star, miR-210, miR-2287, miR-2326, miR-23a-star, miR-2779,	YWHAG, BMP2, SP100, FUT8, RIPK1, CLDN1, RHOQ, ID3, SFN, LUC7L, ELMO1, SYK	12	0.0114456
	miR-320, miR-320a, miR-3216, miR-34c, miR-363, miR-4592, miR-660, miR-92b, miR894
GO:0005524~ATP binding	miR-101, miR-10a, miR-125-star, miR-128, miR-1280, miR-1736-star, miR-1934-star,	FGFR2, ABCA7, FGFR3, AKAP9, CLK1, CAMKK2, UBE2R2, IGF1R, TOP1, CHD7,	34	0.0125551
	miR-193a-5p, miR-202, miR-210, miR-23a-star, miR-263a-star, miR-29a, miR-320, miR-320a,	DDX18, DGKE, MORC3, DDX60, MAP3K8, TAP1, LARS, HELLS, DDX42, SYK, CDC6,
	miR-320b, miR-324-5p, miR-339, miR-362, miR-363, miR-423-5p, miR-4423-3p, miR-484,	PDS5B, MAT2A, PIK3C2A, TIMM44, P2RX4, RIPK1, ULK3, TEP1, FARSA, GRK5,
	miR-505, miR-660, miR-885-3p, miR-890, miR-92b, miR-B8-5p, miR-M9-3p, miR894	KATNAL1, DDX52, ABCC5
GO:0032559~adenyl ribonucleotide binding	miR-101, miR-10a, miR-125-star, miR-128, miR-1280, miR-1736-star, miR-1934-star,	FGFR2, ABCA7, FGFR3, AKAP9, CLK1, CAMKK2, UBE2R2, IGF1R, TOP1, CHD7,	34	0.0151053
	miR-193a-5p, miR-202, miR-210, miR-23a-star, miR-263a-star, miR-29a, miR-320, miR-320a,	DDX18, DGKE, MORC3, DDX60, MAP3K8, TAP1, LARS, HELLS, DDX42, SYK, CDC6,
	miR-320b, miR-324-5p, miR-339, miR-362, miR-363, miR-423-5p, miR-4423-3p, miR-484,	PDS5B, MAT2A, PIK3C2A, TIMM44, P2RX4, RIPK1, ULK3, TEP1, FARSA, GRK5,
	miR-505, miR-660, miR-885-3p, miR-890, miR-92b, miR-B8-5p, miR-M9-3p, miR894	KATNAL1, DDX52, ABCC5
GO:0030554~adenyl nucleotide binding	miR-101, miR-10a, miR-125-star, miR-128, miR-1280, miR-1736-star, miR-1934-star,	FGFR2, ABCA7, GRPEL1, FGFR3, AKAP9, CLK1, CAMKK2, UBE2R2, IGF1R, TOP1,	35	0.0185526
	miR-193a-5p, miR-202, miR-210, miR-23a-star, miR-263a-star, miR-29a, miR-320, miR-320a,	CHD7, DDX18, DGKE, MORC3, DDX60, MAP3K8, TAP1, LARS, HELLS, DDX42, SYK,
	miR-320b, miR-324-5p, miR-339, miR-362, miR-363, miR-423-5p, miR-4423-3p, miR-484,	CDC6, PDS5B, MAT2A, PIK3C2A, TIMM44, P2RX4, RIPK1, ULK3, TEP1, FARSA, GRK5,
	miR-505, miR-660, miR-885-3p, miR-890, miR-92b, miR-B8-5p, miR-M9-3p, miR894	KATNAL1, DDX52, ABCC5
GO:0001883~purine nucleoside binding	miR-101, miR-10a, miR-125-star, miR-128, miR-1280, miR-1736-star, miR-1934-star,	FGFR2, ABCA7, GRPEL1, FGFR3, AKAP9, CLK1, CAMKK2, UBE2R2, IGF1R, TOP1,	35	0.0227089
	miR-193a-5p, miR-202, miR-210, miR-23a-star, miR-263a-star, miR-29a, miR-320, miR-320a,	CHD7, DDX18, DGKE, MORC3, DDX60, MAP3K8, TAP1, LARS, HELLS, DDX42, SYK,
	miR-320b, miR-324-5p, miR-339, miR-362, miR-363, miR-423-5p, miR-4423-3p, miR-484,	CDC6, PDS5B, MAT2A, PIK3C2A, TIMM44, P2RX4, RIPK1, ULK3, TEP1, FARSA,
	miR-505, miR-660, miR-885-3p, miR-890, miR-92b, miR-B8-5p, miR-M9-3p, miR894	GRK5, KATNAL1, DDX52, ABCC5
GO:0001882~nucleoside binding	miR-101, miR-10a, miR-125-star, miR-128, miR-1280, miR-1736-star, miR-1934-star,	FGFR2, ABCA7, GRPEL1, FGFR3, AKAP9, CLK1, CAMKK2, UBE2R2, IGF1R, TOP1,	35	0.0248469
	miR-193a-5p, miR-202, miR-210, miR-23a-star, miR-263a-star, miR-29a, miR-320, miR-320a,	CHD7, DDX18, DGKE, MORC3, DDX60, MAP3K8, TAP1, LARS, HELLS, DDX42, SYK,
	miR-320b, miR-324-5p, miR-339, miR-362, miR-363, miR-423-5p, miR-4423-3p, miR-484,	CDC6, PDS5B, MAT2A, PIK3C2A, TIMM44, P2RX4, RIPK1, ULK3, TEP1, FARSA,
	miR-505, miR-660, miR-885-3p, miR-890, miR-92b, miR-B8-5p, miR-M9-3p, miR894	GRK5, KATNAL1, DDX52, ABCC5
GO:0030291~protein serine/threonine kinase inhibitor activity	miR-10a, miR-92b,	YWHAG, HEXIM1, SFN	3	0.0263219
GO:0008426~protein kinase C inhibitor activity	miR-10a, miR-92b	YWHAG, SFN	2	0.0298148
GO:0004713~protein tyrosine kinase activity	miR-1280, miR-23a-star, miR-263a-star, miR-363, miR-484, miR-660	FGFR2, IGF1R, FGFR3, TRIM27, CLK1, CAMKK2, SYK	7	0.0391913
GO:0005080~protein kinase C binding	miR-1280, miR-216b, miR-263a-star, miR-423-5p, miR-92b, miR-M9-3p, miR894	YWHAG, PDLIM5, GRK5	3	0.0425803
GO:0030528~transcription regulator activity	miR-10a, miR-128, miR-1280, miR-1934-star, miR-202, miR-216b, miR-23a-star, miR-263a-star,	BCLAF1, PPARG, ZNF367, EHF, NR3C1, GLI3, GABPB1, HEXIM1, GATAD2A, ETV1,	32	0.0442202
	miR-289, miR-29a, miR-30b-star, miR-3216, miR-3277, miR-34c, miR-363, miR-3870-5p,	LRRFIP1, BCOR, ETV5, SERTAD1, ATF7IP, BMP2, SP100, CREBZF, ARID5B, ZFX,
	miR-423-5p, miR-505, miR-660, miR-890, miR-92b, miR3949, miR894	NR4A2, TLE1, ZNF143, STAT1, ATXN1, RNF2, RFX1, TCEB3, ID3, TFAP2C, MYNN,
		SUPT6H
