# Supplementary material for: MicroRNA expression profiling of porcine mammary epithelial cells after challenge with Escherichia coli in vitro
Source: BMC Genomics. 2017 Aug 24;18:660. doi: 10.1186/s12864-017-4070-2 (PMC5571640; doi:10.1186/s12864-017-4070-2)
Supplement: Supplementary file 5 — KEGG pathways and canonical pathways significantly enriched by predicted target genes in PMECs at 3 hpc and 24 hpc with E. coli. (XLS 34 kb) [file 12864_2017_4070_MOESM5_ESM.xls]

## Sheet: Tabelle1
Additional file 5.
KEGG pathways and canonical pathways significantly enriched by predicted target genes in PMECs at 3 hpc and 24 hpc with E. coli.
3 hpc with E. coli
KEGG pathways	miRNA	genes	# genes	P-Value
Cytokine-cytokine receptor interaction	miR-202, miR-2262, miR-3277, miR-4903, miR-648, miR-8-5p, miR-885-3p, miR-890	IFNAR2, BMP2, IL10RB, IL1RAP, LIFR, IL1A	6	0.00942287
Apoptosis	miR-3277, miR-4317, miR-4903, miR-548u, miR-885-3p	IL1RAP, NFKBIA, BIRC3, IL1A	4	0.00946581
Pathways in cancer	miR-202, miR-2262, miR-2287, miR-3277, miR-4317, miR-548u, miR-885-3p, miR394b-star	BMP2, ITGAV, PPARG, NFKBIA, BIRC3, GLI3	6	0.0231735
NOD-like receptor signaling pathway	miR-202, miR-2262, miR-4031-5p, miR-4317, miR-548u, miR-885-3p	NFKBIA, TNFAIP3, BIRC3	3	0.0394075
Jak-STAT signaling pathway	miR-202, miR-2262, miR-3277, miR-648, miR-8-5p, miR-885-3p, miR-890	IFNAR2, IL10RB, LIFR, JAK2	4	0.0432414
24 hpc with E. coli
KEGG pathways	miRNA	genes	# genes	P-Value
Pathways in cancer	miR-1280, miR-193a-5p, miR-202, miR-2287, miR-23a-star, miR-263a-star, miR-3216, miR-3277, miR-339-5p,	FGFR2, IGF1R, LAMA4, BMP2, FGFR3, ITGAV, PPARG, NFKBIA, FAS, BIRC3, STAT1, GLI3	12	0.00977429
	miR-339, miR-34c, miR-362, miR-484, miR-548u, miR-885-3p, miR-B8-5p, miR-M9-3p, miR394b-star
Apoptosis	miR-202, miR-23a-star, miR-3277, miR-548u, miR-660, miR-885-3p, miR-B8-5p, miR-M9-3p	RIPK1, NFKBIA, FAS, BIRC3, IL1A	5	0.0420738
3 hpc with E. coli
Canonical pathways	miRNA	genes	# genes	P-value
IL-10 Signaling	miR-3277, miR-4317, miR-4903, miR-548u, miR-885-3p, miR-890	IL10RB, IL1A,IL1RAP, NFKBIA	4	2.66e-06
NF-ĸB Signaling	miR-202, miR-2262, miR-3277, miR-4031-5p, miR-4317, miR-4903, miR-548u, miR-885-3p	BMP2, IL1A, MAP3K8, NFKBIA, TNFAIP3	5	4.36e-06
PPAR Signaling	miR-3277, miR-4317, miR-4903, miR-548u	IL1A, IL1RAP, NFKBIA, PPARG	4	9.32e-06
TNFR2 Signaling	miR-202, miR-2262, miR-4031-5p, miR-4317, miR-548u, miR-885-3p	BIRC3, NFKBIA, TNFAIP3	3	9.59e-06
Role of Osteoblasts, Osteoclasts and	miR-2262, miR-3277, miR-4317, miR-4903, miR-548u, miR-885-3p	BIRC3, BMP2, IL1A, IL1RAP, NFKBIA	5	1.41e-05
Chondrocytes in Rheumatoid Arthritis
24 hpc with E. coli
Canonical pathways	miRNA	genes	# genes	P-value
Interferon Signaling	miR-1736-star, miR-210, miR-23a-star, miR-324-5p, miR-339, miR-362, miR-890, miR-M9-3p	MX1, ISG15, STAT1, TAP1	4	0.000388
Protein Ubiquitination Pathway	miR-125-star, miR-128, miR-1280, miR-1934-star, miR-202, miR-210, miR-24-star, miR-263a-star, miR-29a,	PSMB9, BIRC3, DNAJA1, DNAJC11, PSMD12, TAP1, UBE2R2, USP28, USP46	9	0.000858
	miR-324-5p, miR-362, miR-660, miR-885-3p, miR-890, miR-B8-5p, miR-M9-3p
Glioma Invasiveness Signaling	miR-1934-star, miR-1280, miR-210, miR-2287, miR-2326, miR-23a-star, miR-320, miR-320a, miR-324-5p,	DIRAS3, FNBP1, ITGAV, RHOQ	4	0.00223
	miR-339-5p, miR-339, miR-34c, miR-362, miR-4592, miR394b-star
Myc Mediated Apoptosis Signaling	miR-23a-star, miR-10a, miR-92b	FAS, IGF1R, SFN, YWHAG	4	0.00237
Gq Signaling	miR-1280, miR-1934-star, miR-210, miR-2326, miR-23a-star, miR-320, miR-320a, miR-324-5p, miR-339,	DIRAS3, FNBP1, GNA14, HRH1, NFKBIA, RHOQ	6	0.00307
	miR-34c, miR-4592, miR-548u
