# Supplementary material for: MicroRNA expression profiling of porcine mammary epithelial cells after challenge with Escherichia coli in vitro
Source: BMC Genomics. 2017 Aug 24;18:660. doi: 10.1186/s12864-017-4070-2 (PMC5571640; doi:10.1186/s12864-017-4070-2)
Supplement: Supplementary file 6 — Verification of selected miRNA expression by RT-qPCR. (XLS 29 kb) [file 12864_2017_4070_MOESM6_ESM.xls]

## Sheet: Tabelle1
Additional file 6.
Verification of selected miRNA expression by RT-qPCR.
miRNA	E. coli-challenge	Microarray	RT-qPCR #	Primer (5' -> 3')
		Fold change	Fold change
miRNA-210	3 hpc	-1.13	-1.08	miR-210_f1
	24 hpc	-1.83	-1.96	gCUGUGCGUGUGACAGCGG
miR-423-5p	3 hpc	-1.04	-1.09	423-5p-f1
	24 hpc	-1.53	-1.54	agUGAGGGGCAGAGAGCGAG
miR-17-3p	3 hpc	-1.43	-1.38	miR-17-3p-f1
	24 hpc	-2.03	-2.2	gcagACUGCAGUGAAGGCACUU
miR-193a-5p	3 hpc	-1.33	-1.5	miR-193a-5p-f1
	24 hpc	-1.6	-1.94	agUGGGUCUUUGCGGGCGAG
miR-320	3 hpc	-1.31	-1.36	miR-320-f1
	24 hpc	-1.99	-1.96	AAAAGCUGGGUUGAGAGGGCGAA
miR-339-5p	3 hpc	-1.2	-1.27	miR-339-5p-f1
	24 hpc	-2.11	-2.39	gcagUCCCUGUCCUCCAGGAGC
miR-362	3 hpc	2.06	1.03	miR-362-f1
	24 hpc	-1.15	-1.35	gcgcagAAUCCUUGGAACCUAGGU
Universal primer_rev				GTGCAGGGTCCGAGGT
U6-snRNA				U6-snRNA-f1
(reference)				AGGGGCCATGCTAATCTTCT
miR-24-3p				miR-24-3p_f1
(reference)				gcagUGGCUCAGUUCAGCAGG
# Values were calculated by factorial normalization on U6 snRNA and miR-24-3p expression values.
